# Supplementary material for: Barriers and facilitators to implementation of nutrition-related actions in school settings in low- and middle-income countries (LMICs): a qualitative systematic review using the Consolidated Framework for Implementation Research (CFIR)
Source: Implement Sci Commun. 2023 Jun 27;4:73. doi: 10.1186/s43058-023-00454-y (PMC10294384; doi:10.1186/s43058-023-00454-y)
Supplement: Supplementary file 2 — Additional file 2. Framework matrix. [file 43058_2023_454_MOESM2_ESM.xlsx]

## Sheet: Sheet1
	A : CFIR Constructs	B : I. INNOVATION CHARACTERISTICS	C : A. Innovation Source	D : B. Evidence Strength & Quality	E : C. Relative Advantage	F : D. Adaptability	G : E. Trialability	H : F. Complexity	I : G. Design Quality & Packaging	J : H. Cost	K : II. OUTER SETTING	L : A. Needs & Resources of Those Served by the Organization	M : B. Cosmopolitanism	N : C. Peer Pressure	O : D. External Policy & Incentives	P : III. INNER SETTING	Q : A. Structural Characteristics	R : B. Networks & Communications	S : C. Culture	T : D. Implementation Climate	U : 1. Tension for Change	V : 2. Compatibility	W : 3. Relative Priority	X : 4. Organizational Incentives & Rewards	Y : 5. Goals and Feedback	Z : 6. Learning Climate	AA : E. Readiness for Implementation	AB : 1. Leadership Engagement	AC : 2. Available Resources	AD : 3. Access to Knowledge and Information	AE : IV. INDIVIDUAL CHARACTERISTICS	AF : A. Knowledge & Beliefs	AG : B. Self-efficacy	AH : C. Individual Stage of Change	AI : D. Individual Identification with Organization	AJ : E. Other Personal Attributes	AK : V. PROCESS	AL : A. Planning	AM : B. Engaging	AN : 1. Opinion Leaders	AO : 2. Formally Appointed Implementation Leader	AP : 3. Champion	AQ : 4. External Change Agent	AR : 5. Key Stakeholders (Staff)	AS : 6. Innovation Participants (Patients)	AT : C. Executing	AU : E. Reflecting & Evaluating	AV : Negative	AW : Moderately negative
1 : Azizan_2021_Facilitators and Barriers to Implementing Healthy School Canteen Intervention among Malaysian Adolescents A Qualitative Study									“I think in terms of taste..probably sour..the price might be expensive and small in quantity (B3, Intervention 1, rural) Most of the students thought that the taste and high price of healthy foods were barriers to healthy eating in school. They thought that healthy foods should taste sour, with no added salt (tasteless), which they did not like.	-cost of food preparation Girls (Intervention 2-Rural) -healthy food is expensive Healthy foods were perceived as expensive, and not all students will buy.				School Managements (Principal or Assistant Principal): -students can still buy unhealthy food outside school -dense, fast food outside of school -canteen try to stop selling junk foods, but shops still sell it. -clashes with canteen in terms of food/beverages to sell -students can still buy junk food outside of school -drop in sales								The canteen operators in both Intervention-1 and Intervention-2 were familiar with the healthy canteen guidelines as it was similar to the guidelines from the Ministry.	-sales drop when stop selling energy -canteen and convenience shop still sell unhealthy food “if we do not sell at canteen (energy-dense foods), the others will sell it . . . the students still can buy it..outsides school..besides if following the guidelines there are certain distance (to sell)..”(canteen operator, Intervention 1, rural) The canteen operators in both Intervention-1 and Interventi…						“have to hire more workers” (Canteen operator, Intervention 2, urban) The canteen operators also identified that lack of manpower in preparing healthy meals might become an obstacle in implementing healthy canteen.			-students worried of other perception if drink plain water -students dislike healthy beverages Canteen Operators -students did not like vegetables -lack of students’ understanding of healthy food -students’ usual eating habit (lack of vegetables and fruits) -not see many changes due to short duration -dense foods -students can still get energy -students still prefer sweets beverages/unhealthy foo…											Convenient Shop Operators -limited variety of food to sell (cannot sell fresh foods)		Boys (Intervention 1-Urban) -less healthy food option at the canteen -healthy food is unattractive Girls (Intervention 1-Urban) -less healthy food option at the canteen -unhealthy food taste better Boys (Intervention 2-Rural) -food too oily at canteen -beverages too sweet -dishes sold too oily, too salty or too spicy -lack of fruits and vegetables in menu -lack of variety in menu Boys (Interventi…
2 : Beesley_2013_Cookie cutter cooperatives in the KwaZulu_Natal school nutrition programme								Compounding this problem, late payments often occurred as a result of bureaucratic delays or the incorrect completion of forms by the cooperatives. Arrangements with Ithala were described as extremely complicated and often not understood by DOE officials, let alone cooperative members. With cash flow a critical factor, late payment of claims has enormous implications for the day-to-day survival o…		Tangible benefits are essential for those participating (DGRV, 2007). Yet no modelling was done by the provincial DOE on the costs and revenues that could be expected by cooperatives. Furthermore, payment adjustments did not match inflation. The amount per learner per meal was kept constant for several years and when it was increased it did not match the increase in the service providers’ costs.			Principals had no input as to whether their school would be supplied by cooperatives. One principal explained that he was notified without any warning or input from himself that his current SMME was to be replaced by a cooperative, even though the SMME was a black woman from the local area who was doing an excellent job as service provider (interview, school, Principal A). Some school principals …																														Cooperative members have few personal assets and little in the way of a business record of accomplishment with which to raise their own finance. Anticipating this, the provincial Department of Economic Development secured financing for all the cooperatives through Ithala. Rather than the cooperatives submitting individual applications for finance, all applications were approved by Ithala en masse…
3 : Cervato_Mancuso_2013_School feeding programs role in forming eating habits						Deepening the discussion on food in the school context, it was possible to identify differences in attributions and how the communication process occurs between the different professionals: “As I told you, the menu... it’s not possible to work on the menu, to follow it to the letter, the menu includes some ingredient that sometimes is missing, so the girls [cooks] prepare something different” (8C…			The first topic, Food in the school context, is directly related to school menu. This menu, according to respondents, has changed throughout the years as to the composition of the meals offered to students: “In formers times, meals were very precarious. Today, meals are really prepared with love and care” (7P). “I’ve been here for a long time, and those pastries had a lot of fat, a lot of preserv…			Schools meals have the role of contributing to meet the physiological needs of a community considered as deprived: “Since it’s a deprived community, school meals are certainly contributing to meet children’s nutritional needs” (2P). “We still have a high number of students who lack food at home” (6P). “And a poorly-nourished child is not capable of studying” (6C). The social role of the feeding p…						“And, sometimes, teachers make a lot of comments that they would need more time to dedicate to lessons and everything else and they need to stop their work because they have to offer the meals” (9P). It can be observed that the communication between school professionals and those who work in school feeding is not always effective.														The acceptance of the menu among students was also mentioned in respondents’ statements: “There are some foods that the kids refuse to eat at all, I think that because they aren’t familiar with these foods at home” (1P); “...They ask to repeat what was served for breakfast and does not even want to taste lunch” (4C). According to respondents, children do not accept some foods due to lack of famil…													“An apple and the kids don’t eat, we realize that it’s in the garbage, if they threw, you know, then we go from classroom to classroom to talk about it” (9C). “Actually, the teacher doesn’t make the kids eat; the mother comes and says ‘my kid doesn’t want to go to school because they are making him/her eat’. Actually, it’s not happening, they are just encouraged, that’s all” (8C). When discussing…
4 : Chavez_2020_Process Evaluation of a School Based Program Aimed at Preventing Obesity in Adolescents from Lima and Callao Peru			However, teachers reported about the difficulty of schools to adopt an external program and its different activities into individual year schedules, especially during the first years, which was described as “KOICA project activities in the first years were not easy to follow”. The mentioned difficulty was greater for schools with both, morning and afternoon shifts (School 1 to 3), which was expre…					Attendance of JHP to sessions increased from 47.2% in 2015, 54.7% in 2016 to 62.4% in 2017. Gathering specific students from different classrooms, school years, and shifts (morning and afternoon) for sessions during class hours was not an easy task. Thus, nurses reached an agreement with school directors to do sessions in between shifts from 2016 to avoid students losing respective class hours. H…					While in 2015, program nurses carried out the education sessions, from 2016, staff from the KOICA-built health centers located nearby school premises were requested to develop this activity. The decision was made in order for program nurses to focus on sessions for students and provide support in planning, coordination, and implementation of duties for new mental health program activities. Howeve…	However, kiosk staff were not always willing to receive sessions, given concerns about profit. Some staff believed changes introduced to products they offered and the physical presence of uncontrolled competing vendors could affect their “business” which was described by nurses as “they said we can offer everything healthy, but it is actually a business, if students do not want it, outside the sc…									In the case of education sessions directed at parents, the complexity of being part of the overall HPS intervention influenced the delivery. Since 2016, mental health-related activities including parental sessions were increased based on the risk factors identified, thus, the obesity-related sessions targeting parents became sidelined or seen as a lower priority. School 1 and 2 were recognized by…					Furthermore, school directors and teachers were mentioned to have had an overall key role in accommodating program sessions (especially for students) in the school curriculum for their benefit. In addition, in 2015, only one session was implemented in School 2, which was one of the schools that exhibited a greater difficulty to adapt some of the activities into their schedules. This was related t…										Implementers mentioned about the importance given to the education component of the program, as described in action plans every year, where detailed information was available on session process and standardized PPT tools to be used. This was expressed by the quote “KOICA had a process already defined for education sessions which was the same every year”. Year action plans constituted the main mat…						The teachers themselves recognized extended working hours as the main barrier to their involvement in programs, since “many worked both shifts in the intervention schools”, while others did the same even on weekends.	While written notes on the school diary of students were the main method used to contact parents for activities, their participation into sessions was mainly affected by conflicts with working and personal schedules. As nurses expressed “time availability was the biggest difficulty for parents’ sessions. We could not match the personal or working schedule of many”. In spite of sessions that were …
5 : de Fatima Vilela_2019_Implementation of teh national school nourishment program in the Brazilian Federal institution of Education of Bahia								It is consensual that the PNAE is a milestone in policies aimed food security and nutrition and the strengthening of family agriculture. However, the interviewees agree and acknowledge that the excess of bureaucracy for the participation of the family farmers in this program reduces the effectiveness of its operationalization.	The responses reported in the interviews corroborate this information, especially regarding the limited participation and lack of diversity of products from family agriculture. The interviewees, identified by their initials, reported that: i) “sometimes it is the limitation of products, since what we need the most is not offered by family farming” - MA; ii) “Limitation of products, few associatio…			Bahia is the Brazilian State with the highest number of family farmers, with 665,831, or 15.2% of the national total of family farmers (FRANÇA et al., 2009). These places contain the highest levels of poverty in the country, and where the frequency of the poor is systematically higher in rural areas than in urban areas (MONTEIRO, 2003).																				Regarding the role of the PNAE in fostering the development of the rural environment, we obtained the following responses: “Due to the limitation and lack of support to the rural communities, the program’s resource, above all, provides more dignity to the community, increasing the income of the farmers “- MA, JV, JE, CS.											In addition to the barriers linked to institutional aspects, the difference between decentralized/committed budget and what is actually paid to the family farmer may be due to the limitations of family agriculture, according to the interviewee, identified as JE.: “The campuses have difficulties executing the PNAE budget, because small producers do not attend to participate in public calls”. The i…			The average amount settled and paid, 45.83% and 35.11%, respectively, indicates that despite the high volume involved, it does not translate into income for family agriculture, given the low amounts paid to family farmers. According to the initial hypothesis, the barriers to purchases may relate to budgetary aspects, management, and bureaucracy present in the institution, as well as productive, l…
6 : Essuman_2013_School feeding and educational access in rural Ghana Is poor targeting and									Another finding was that no provision had been made for pupils with dietary concerns (both medical and preferential), since only one dish is prepared for everyone. One pupil explained: ‘‘I don’t eat the beans sauce served on Wednesdays because I get stomach pains when I eat it’’. Others stated that they did not like some dishes. A girl indicated, ‘‘the banku and okro soup is not nice’’, whilst ot…			Although the feeding is mainly for kindergarten and primary pupils, a head teacher, using her own discretion, had identified 10 junior high school students who came to school hungry and had appealed to the caterer serving the primary section to feed them at no extra cost to the programme. According to the Head, these were needy children who had to be supported to be able to stay in school. A comm…	Oversight responsibility was mainly played by the head teachers who liaised with the caterers to ensure the smooth execution of feeding the children. These views signal a new development of community-school relationship, which appears to have reached its lowest ebb. It also brings to the fore issues of ownership and voluntarism, which do not seem to be forthcoming from the community.		Feedback from the study indicates that political underpinnings may influence choices made in the selection of schools. For example, choices made for beneficiary schools are sometimes influenced by the density of the population in a particular constituency capable of attracting votes during elections.		There were no kitchens on the three school compounds, compelling caterers who resided outside the school communities to cook from where their kitchens were located and then transport the food to the schools by taxis or vans, with its attendant challenges such as, vehicles breaking down and delays due to heavy traffic. A head teacher indicated that on one occasion a caterer’s vehicle was involved …					Whereas in one of the schools studied, break time was staggered such that classes took turns to observe break during lunch, in the two other schools teaching/learning came to a halt until everyone had finished eating. Two of the schools studied run the shift system and the pupils were required to be in school between 7.15 a.m. and 12 noon when they were for morning shift or from 12.30 p.m. to 5.0…							Parents and community members interviewed were happy with the in-school feeding. However, they complained about the poor time management in the schools, since much time is spent in sharing food, eating and cleaning up. There are also occasional food shortages. It took on the average 90 min to serve meals and clean up after children have eaten, for academic work to resume. This far exceeded the 30…			Teachers and head teachers’ views on the programme suggest that it creates the incentive for achieving high school attendance, retention and punctuality. According to the Head teacher of school B, even on rainy days when children will otherwise not come to school, they are motivated to come because of the school meal and when it was announced that there would be no food for two days, enrolment we…											Programme implementation in the three schools pointed to the fact that community members on the various school committees were not performing the roles outlined for them. The school committee members did not seem to have a clear understanding of their mandate, although they had been orientated. Also, it appeared that the head teachers did not find it necessary to engage with community members on …		Some pupils indicated that they looked forward to coming to school because of the school meal, particularly, the day their favourite meal will be served. Some also indicated that they were more active and attentive after eating.	Caterers are expected to pre-finance the feeding of the children and be reimbursed by Government. All the caterers interviewed did not have the financial capacity and had to source credit facilities from suppliers, financial and other institutions. They complained that it took the Government several months before reimbursements were effected. In school B which is a mission school, an arrangement …
7 : Fernandes_2016_Enhancing Linkages Between Healthy Diets Local Agriculture and Sustainable Food Systems The School Meals Planner Package									Following the district-level trainings, about 66% of district desk officers reported that the School Meals Planner tool was easy to use. Participants appreciated the opportunity to learn about nutrition, especially the value of locally available foods, and determining the quantities of foodstuffs to procure. For example, 1 district desk officer noted: The tool has enabled us, those who plan the m…																				Some GSFP desk officers reported difficulties using the tool and cited the need for capacity building. Challenges included not having sufficient nutrition knowledge, difficulties working with information technology, and determining appropriate combinations and quantities of foods. Several district desk officers suggested periodic meetings to review the usage of the tool. The implementation of the…																However, community-level BCC activities took place in all the districts during the study period. The jingles were played by 15 radio stations during the 2014/ 15 school year reaching a monthly listenership population of more than 1.4 million. In the northern regions of the country which are generally poorer, targeted children and households were less aware of the jingles due to low radio usage an…
8 : Ferreira_2019_Perception of the operating agents about the Brazilian National School Feeding Program								2) low adhesion to the public call for the purchase of family farming products due to bureaucratic difficulties and insufficient local food production; Acquisition of the PRONAF aptitude certificate “Many farmers have no interest in acquiring the DAP, as they have to pay fees or taxes, and [they] have good marketing of their products at the fairs.” (Nutritionist) “We can’t reach a higher percenta…	Local production “The demand in the city is higher than the number and variety of foodstuffs offered by the local cooperative.” (Nutritionist) “Family farming production is insufficient. Farmers in other cities are not interested in participating in the public call.” (Member of CAE) Another difficulty reported about the purchase of family farming products is linked to the lack of compliance with …	3) reduced coverage of food and nutritional measures due to the restriction of human, material and financial resources; Financial allocation “The greatest difficulty refers to the funds for purchase of food. On the other hand, we have to meet the nutritional needs.” (Nutritionist) “The allocation value is too small to meet the nutritional needs of the students.” (Nutritionist)					The main justification presented for the purchase of family farming products was the enforcement of legislation. Although they met the requirement, 21.0% (n = 8) of cities reported difficulties due to the lack of the aptitude certificate for the National Program for Strengthening Family Farming (PRONAF) by farmers (Box, item B1) and for the lack of local food production (Table, item B2).														Scope of educational activities “A lot of initiatives were developed by the civil society (boards) and committed technicians, but we did not reach the ideal [(public policy)].” (Member of CAE) “When something happens, it is developed by some schools in an isolated way.” (Member of CAE) “Arranging ‘meetings’ with the lunch ladies.” (Nutritionist) “School activities for the lunch ladies were perfor…														1) low number of nutritionists to meet the demand from schools; 4) limitation of the participation of the School Feeding Board due to insufficient training and transport for regular visits. The adequacy of the number of nutritionists showed statistically significant association with the purchase of family farming products (p = 0.002; power = 99%) and with the food and nutritional education activi…		In a lower frequency, group dynamics with students and lectures with the parents promoted by nutritionists, teachers and educators were also included in nutritional education. However, the frequency of these activities was not mentioned.
9 : Gaglianone_2006_Nutrition education in public elementary schools of Sao Paulo Brazil The reducing risks of illness and death in adulthood pro																						c) adjust the proposed nutrition education curriculum to the regular school teaching plan.	The implementation of nutrition education program at school and the results of the evaluation process pointed to many unexpected barriers: - even though all enrolled teachers showed positive attitudes to developing the NE program, most mentioned difficulties in implementing the program, because of the school calendar and other educational priorities (the need to spend more time with traditional s…						Difficulties in teacher attendance were reportedly to be a lack of time to participate in meetings held in the evening after a full working day;	b) develop new materials to teach nutrition education, since there is a lack of available resources to teach nutrition in Brazilian Schools;						other explanations included lack of motivation faced with other priorities: - teachers did not implement all activities proposed in the nutrition education curriculum, spending only approximately 10 hours (instead of 22) teaching nutrition and even changed the proposed curriculum, by creating new activities; - one of the games, which developed essential concepts about healthy eating, was used by …									According to their opinion, the following actions would improve its effectiveness: a) stimulate the involvement of parents in nutrition education activities;
10 : Girona_2018_Factors underlying compliance with a healthy snacking initiative in the school environment accounts of school principa									The characteristics of the sales of foods and beverages, and particularly the criteria underlying the selection of products, were a major determinant of compliance with the initiative. When school staff, parents or children were responsible for selling foods and beverages, particularly in primary schools, emphasis on homemade products was made. Nevertheless, there were no references to the ingred…	In addition, homemade products were perceived as more expensive than packaged processed products (e.g. ‘There are still some snacks because of the prices. Homemade food is expensive for students’).				Preferences ‘They have the things that are suggested, but they sell what students demand.’ Availability of unhealthy foods outside the schools ‘If you do not sell something in the canteen, the students will go out and buy it in another place. … The canteen has to sell those products or otherwise close, because you need to be competitive.’	School principals stated that there had been a lack of clear communication from the authorities about the law and its characteristics, to facilitate interpretation. Most of the school principals said that they had not received any information from the authorities. Those who had received information stated that they had only received the law without any explanatory material on how to implement it …		Several school factors strongly influenced compliance with the healthy snacking initiative. As previously discussed, compliance with the initiative was markedly larger in primary schools than in secondary schools and public primary schools were more likely to comply than private primary schools. Other school characteristics underlying compliance were interest in the topic, characteristics of the …				Interest in the topic ‘We have a nutrition project, and a healthy snack for the little ones.’ ‘We designed a project because we were worried about … the high percentage of children with cholesterol, diabetes, heart problems, glycaemia. We started seeing limited physical aptitudes in physical education, we started seeing obesity. ... Because of that ... like six years ago we started working, even …	School principals stated that although they have introduced changes in the foods and beverages sold at school, unhealthy products were still sold. The following quotes exemplify some of the responses: ‘The school meets the law, but with certain limitations ... We have suggested them to sell healthier options.’ ‘There are still things that I do not completely agree. There are still some snacks.’ ‘…	On the contrary, when outsourced third parties were responsible for selling foods and beverages, demand and profit were the main criteria underlying food availability (Table 6). Interviewees pointed out that the selection of products is based on the students’ preferences, regardless of their nutritional quality.		According to the interviewees, the reason for noncompliance was selling unhealthy foods and beverages. School principals stated that although they have introduced changes in the foods and beverages sold at school, unhealthy products were still sold. The following quotes exemplify some of the responses: ‘The school meets the law, but with certain limitations ... We have suggested them to sell heal…			During the interviews, it was possible to clearly sort school principals according to their interest in food and nutrition. Likelihood of complying with the initiative was higher when the school principals were interested in the topic. Some of these schools had even implemented actions to promote healthy eating patterns before the implementation of the national initiative given the high prevalenc…		The majority of school principals recognized difficulties for identifying the products recommended by the Ministry of Health (Table 6). When asked about how they knew what products they could buy, they did not explicitly refer to the nutritional composition of the products or the list of recommended packaged products that the Ministry of Health was supposed to implement. Instead, some school prin…		Accounts of school principals and factors underlying compliance with the healthy snacking initiative The great majority of the school principals were aware of the existence of the healthy snack initiative (Table 5) and showed a positive attitude towards it. However, the majority lacked knowledge about the specific contents of the law and its regulatory decree. As shown in Table 5, the majority of…													Educational activities targeted at children and parents were also a frequent strategy to encourage healthier eating patterns. These included informational talks about healthy eating and the healthy snacking initiative targeted at parents, the inclusion of food-related topics in different subjects and extracurricular activities. For example, some school principals stated that they organized cookin…		Control from the authorities was perceived as a major determinant of compliance with the initiative. Principals from public primary schools that are included in the school food programme that provides lunch and snack to the students claimed to have a strict control on the foods and beverages they provide (Table 6). However, according to principals of public primary schools that are not part of th…
11 : Iddrisu_2017_Improving school feeding through participation should the teacher be actively involved								The explanation given by the supervisors indicated lack of cooperation within the programme delivery process. The programme is under the District Assemblies which are under the Ministry of Local Government. It has been recently moved to the Ministry of Gender and Social Protection but still run by the district assemblies which are under the Ministry of Local Government. The frequent shift of the …				When asked whether they like the food, many students had this to say. A student at Zogbeli Ansuariya said: We like, because if we don’t eat it we will not get food for the afternoon at home unless evening. Another student at Tua Sunia said: Our mother always asks us to come to school because she has no money to cook so if we don’t come we will not get food. Also a student at Kalariga said: Becaus…	Response from opinion leaders Members of the community who were selected as part of the school management committees did not even know their roles. It was revealed during the study that these members went through many training programmes to enhance their skills on school management but failed to perform their oversight responsibilities. When these selected few were contacted, many had this to say…				As per the programme demand, the community in which a beneficiary school is located provides the kitchen and a storage facility in all schools. In almost all the schools we visited, there was no standard kitchen or store room. Only Fathul-Mubeen, Souf Watul and Sobriya Islamic schools had mini structures or shelters where they cook. The caterers always had to convey the food stuffs every day from…													Another theme identified was the lack of information about the programme on the part of the students, parents and even circuit supervisors, because students and their parents take their feed from the teacher. The gap created due to non-involvement of the teacher deepened the lack of information and also hindered information flow concerning the programme.										The second theme was on cooperation among the participants which hindered the effective delivery of the programme. Due to the non-involvement of the teacher, the caterer finds it difficult to get opinion leaders actively involve. It is mainly due to the respect these people have for the teachers in view of their culture and experience. Each caterer interviewed had a concern on the need for the te…	The first issue involves trust between the caterer, the student and opinion leaders. The teacher who holds the trust of the student and the community members can easily bring on board the caterer if he/she has the lead role in the management of the programme. Response from caterers The provision of food to these children is not the issue of concern to these caterers but how and in which form shou…		Circuit supervisors’ response These supervisors are in charge of schools under their circuits which all fall within the Ministry of Education. Schools under the Tamale metropolis are classified under circuits to facilitate monitoring and supervision of teacher’s work. The role of the circuit supervisor includes, but not limited to, enforcing teaching rules and regulations and any other curricular…
12 : Jensen_2021_Implementation of a regulatory food policy to reduce availability of energy-dense foods in Costa Rican high schools						Some referred to strategies to mitigate loss of revenue or lessons learned with time. For example, one concessionaire reflected on the relative benefit of selling packaged products v. preparing her own food to sell: ‘We are talking of a utility margin of 14 colones [national currency] per package (:::) take rent out, electricity, water, employees, income tax (:::) you realize that you ended up wo…						Role of home More than half of the interviewed principals and concessionaires highlighted the role of parents as main responsible for promoting the adoption and practice of healthy eating habits in youth. When parents are unable or unwilling to establish these habits at home, schools are uncapable of instilling them on their own. Schools can only play a supporting role in the promotion of healthy…		Outside vendors Overwhelmingly, both school principals and concessionaires referred to the limitation of not being able to influence food choices outside of schools, as students could purchase unhealthy foods from nearby informal street vendors, small food stores (pulperías) and restaurants before, after and sometimes even during schooltime. This limitation influenced their motivation and commitm…	Actors became aware of the regulations mainly via the publication of the decree in the national newspaper (La Gaceta) as well as through media coverage in the press, letters sent to the school by the Ministry of Education and formal announcements during regional principal meetings.							Both principals and concessionaires perceived the kiosk as a business that is intended to be profitable. Even though in more than half the schools (seven of twelve) participants were not directly involved in the initial adoption of the Guidelines, in all except for one school, participants considered that adhering to the Guidelines implied a reduction in kiosk profitability. This was due to the d…		One school principal said ‘sales collapsed’ and as a result, they had to reduce the amount that the concessionaire paid in rent to the school (Principal 06), two additional school principals also mentioned having to decrease the cost of rent for the kiosk concessionaire.	Kiosk concessionaires experiences seemed to reflect the informality and lack of consistency in the monitoring: ‘They [School Board] have never told us ‘look, don’t sell this, don’t sell that’ (:::) all they did was talk to us about the deep-fried stuff of the regulations, washing, hygiene stuff, freezing’ (Concessionaire 07)				Given that some schools used the kiosk’s rental income to complement the funding of the government-subsidised school meal programme, the perception of reduced profitability could result in compromised motivation for both the kiosk concessionaire and the principal to implement the Guidelines. ‘The resources for the school meals come from two sources: PANEA’s budget and the school kiosk rent (:::) …	‘No one has given me a list of things I can sell (:::) neither the Board, nor the Ministry (:::) they have told me some of the products that can’t be sold, but not those that I can’ (Concessionaire 08)		Difficulty in understanding technical Guidelines The Guidelines specify nutrient cut points for 100 g or ml of product (Table 1). Neither the principals nor the concessionaires had a basic understanding of the Guidelines’ criteria used to determine the food items or products restricted or allowed for sales in school food kiosks. Slightly over half (7 of 12) principals mentioned that carbonated be…						Another principal expressed frustration with having to monitor the Guidelines, by explaining that they were enacted abruptly as opposed to a guided process: ‘They throw the regulation at us, and there you go, you figure out how you can set this in place’ (Principal 03).						All of the schools reported having an active Health and Nutrition Committee that is formed at the beginning of every school year. Despite the existence of the committee, the activities that school principals described as the committee’s responsibility pertained more so to ensure adequate functioning of the school cafeteria, as opposed to monitoring the school kiosk.		When referring to changes that were implemented following the issuance of the Guidelines, all five schools mentioned stopping the sales of carbonated drinks - in one school they had already banned them prior to the Guidelines - and four out of five schools additionally mentioned banning the sales of deep-fried foods, such as empanadas (deep-fried corn dough turnover filled with meat, chopped pota…	Furthermore, there was a lack of clarity regarding who was responsible for monitoring the implementation of the Guidelines. In most schools, monitoring of food availability from the principal was sporadic and informal. For example, one principal said ‘what we do is every once in a while we will send someone to buy something’ (Principal 01), alluding to how they go about checking what is available…
13 : Mafugu_2021_Challenges encountered in a South African school nutrition programme								Late payment of service providers and suppliers’ contract submission Overdue payment affected many of the service providers, resulting in a negative impact on the quality of services provided to learners. Although all the service providers signed contract forms to bind them to provide food every day, quality service could not be guaranteed because of payment delays, sometimes stretching up to fiv…	The delivery of insufficient quantities of food was confirmed by a participant from a different school. The participant reflected that: “Sometimes the service provider will say: ‘The department has not paid me. I can’t provide students exactly as they should be provided’” (PC). The problem of insufficient quantities seemed to be more serious in one of the schools. It is possible that the amount t…				The poor delivery of food, strained relationships among stakeholders. One of the principals bemoaned the fact that: “The supplier is sometimes not reliable … the new one is good. But the former one-uuuh, aaah. Sometimes, if there is a problem between the food handlers and the supplier because of poor delivery of the food, the food handlers become angry and overreact to the teacher coordinator (PD…				Furthermore, cooking was done in a dark room without electricity, and there was no nearby tap for cleaning dishes either, or for students to wash their hands before they were served with food. The environment around the kitchen was dirty and flies were seen roaming around as the food handlers poured some of the dirty water on the ground around the kitchen. There was also no sink for cleaning dish…												Lack of sufficient training of stakeholders There was a challenge among food handlers who sometimes failed to attend training workshops. One of the participants commented that: “There is a challenge for workshop attendance. Sometimes the venue is not accessible. Some principals do not transport food handlers. Some food handlers do not attend due to logistical problems. This, in turn, results in f…																	However, the bureaucracy was not the only cause for overdue payments. Schools also submit contract forms late. One of the participants reflected that: “There is a problem of submission of contract forms to the department. It’s disappointing that we have the contract and it will not have been submitted to the department by the principal. The principals do not take things seriously to do all the ne…
14 : Mawela_2018_Management of school nutrition programmes to improve environmental justice in schools			The main response from both the primary and secondary school principals was that the school nutritional programmes were introduced on the instruction of the Department of Basic Education because learners were from poor backgrounds. One of the principals responded as follows: ‘We are implementing the national school nutrition programme as per the instruction from the Department of Basic Education …					Another challenge was the fact that sometimes schools admit more learners than in previous years and the Department of Basic Education does not always make provision for the increased number of learners. In this regard, a principal indicated that, ‘Food delivered by the tendered company from the Department of Education does not match with the number of learners enrolled, we always experience shor…	One school principal questioned on the purpose of the NSNP confirmed that ‘Healthy and nutritious food is prepared using the provided menu with the intention of keeping the health standard of learners’. This suggests that the NSNP provides not only daily food, but also a menu-based diet. Principals and coordinators indicated several challenges with regard to the NSNP. The first challenge came fro…			One of the principals responded as follows: ‘We are implementing the national school nutrition programme as per the instruction from the Department of Basic Education in order to improve the health and well-being of our children who come from poor backgrounds.’ Another principal made it clear that the programme goes beyond the boundaries of the school. She stated that ‘The purpose and value of th…			The main response from both the primary and secondary school principals was that the school nutritional programmes were introduced on the instruction of the Department of Basic Education because learners were from poor backgrounds. One of the principals responded as follows: ‘We are implementing the national school nutrition programme as per the instruction from the Department of Basic Education …		The first challenge came from a principal from a secondary school, indicating that the NSNP should also provide breakfast at secondary schools: ‘I am not happy that we are not receiving breakfast. We admit the same learners from primary schools and they need breakfast. The development and maintenance of vegetable gardens was seen as another challenge. A principal stated that ‘It is a challenge to…						This perception was confirmed by a coordinator from a secondary school who stated that, ‘It is always difficult to pay attention to complete your syllabus in class and also supervise food-handlers and make sure that learners are getting healthy meals’. She mentioned that she regarded covering the syllabus and teaching her learners as her most important task at school.	A different challenge was the workload of coordinators. A principal alluded to the fact that ‘There is lack of commitment from the appointed nutrition coordinator, since the programme is viewed as extra work without pay’.				School principals mainly referred to the overall management of the programme, including the management of coordinators and food handlers. For example, one principal indicated that: ‘My role is to implement the NSNP. I also make sure that the school governing body hires food-handlers who prepare food for learners.’ Another principal mentioned that: ‘My duty is to make sure that the school has a nu…	During the follow-up interviews, one of the principals highlighted that ‘There are other roles, although not stipulated in the NSNP policy, that I wish to fulfil, but I am unable to implement them due to time constrains. For example, I would like to engage learners on the food that they are allergic to, since the menu does not accommodate or address such aspects.’ This implies that some of the ro…			Another coordinator indicated that the purpose of the programme was to improve results and stated that ‘Since 1994, there is an increase in the number of learners attending schools, and the pass rates have improved, and this is mainly because of the nutrition programme’. Furthermore, a coordinator indicated that owing to the nutritional programme, learners’ school attendance and performance were …									Furthermore, nutrition coordinators indicated that their roles were to place orders, check for food quality and shortages, ensure that food is secured and make sure that needy learners get their food. A nutrition coordinator stated: ‘I am responsible for the supervision of food-handlers, I receive food from the suppliers, write reports to the principal and the district, and also monitor if all ne…				At most schools, particularly primary schools, learners arrived early because they receive breakfast in class. In some primary and secondary schools, not only needy learners took part in the NSNP, but also those who had lunch boxes. This observation was an indication that they enjoyed the healthy and balanced meals.
15 : Merida Rios_2019_Promoting fruit, vegetable and simple water consumption among mothers and teachers of preschool children an Intervention Mappi									For teachers, the factors that seemed most attractive and effective in motivating change were related to having received information concerning health damages caused by the ingredients in sugary drinks and other processed foods frequently consumed and easily available to their families. Based on this knowledge, they began to modify their purchasing and consumption practices with a commitment to c…								adequate spaces for consuming snacks during the workday,					rule prohibiting the consumption of food during class times.							Salient among these were the type of activities they undertook with preschoolers, the lack of time
16 : Mohanty_2014_Practice of Mid Day Meal scheme at elementary education level a case study of a rural elementary school									· This MDMS provides good quality of food and that helps in increasing the student s interest for regularly coming to the school. · Regarding quantity of food, as reported by the teachers and School Management Committee, is insufficient for children. The cause for the less quantity of food is sufficient finance for implementation of mid-day meal scheme. · Insufficient food is provided to the stud…			· The poor parents who were unable to send their children to school due to lack of food, they started sending them to school after the implementation of MDMS.	· As reported by all the stakeholders of the school that MDMS provides a scope for better relationship with society and for smooth functioning of the school the community members are involved in various activities.				· The school environment is found to be neat and clean. The place for cooking MDM is not hygienic. The school has not separate room for serving mid-day meal and the hygienic condition is maintained for the purpose. · No separate room for serving the food. Students eat the food in school veranda.					· Teachers, parents and SMC members opined that teaching learning activities are never disturbed by this scheme.		· Salary to the cook and helper is not satisfactory.					PROBLEMS ASSOCIATED WITH MDM SCHEME · Teachers are getting engaged for arrangement of MDM programme.			· The head master, the teachers, most of the parents and SMC members of the school reported that the students enrolment has been increased and daily attendance of the students also been increased by implementation of mid-day meal in the school.												· As reported by the stakeholders there are different Committees formed for its better functioning of MDMS such as School Management Committee (SMC), Food Committee (FC). These committees take decision in preparing a food list every month; choosing different types of vegetables having good calories; preparing monthly list of grocery; and focusing on the cleanness of the mid-day meal programme. · …	· The MDMS, as reported by the stakeholders, provides opportunity for the parents to participate in the activities in the school and it creates better relationship between the parents and school. · As reported, some parents cook mid-day meal and serve to the children in the school. Members from mother committee help in cooking and serving the mid-day meal carefully. · As reported from FGD had wit…	· Irregular release of fund for the purpose.	· The school management committee is actively involved in the implementation and monitoring of the Mid Day Meal Scheme.
17 : Moise_2011_Limiting the consumption of sugar sweetened beverages in Mexico's obesogenic environment a qualitative policy review and stakeholde				Informants from the private sector, on the other hand, often mentioned a ‘lack of clear evidence linking SSB consumption and childhood obesity’ and wondered about the ‘catastrophic’ consequences on local sugar industry profits.				When asked about the legal framework, informants described a convoluted policymaking system, a prolonged policy adoption process, competing agendas, and opposition (mostly from industry). According to high-level MoH officials and informants from academia: ‘recent legislative efforts to tax soft drinks have been systematically obstructed’. With the private sector increasingly involved in policymak…					In schools, our interviewees pointed to a lack of resources, and to complex political and economic relationships. Several described an outdated system that has allowed outside vendors to sell unhealthy food products and SSBs in schools by working with industry to offer financial support to schools. Most informants from the MoE spoke of concerns about financial losses schools face. Some said ‘feas…		Informants described processes whereby industry lobbying and the education workers’ union interests resulted in exclusion of strong statements about marketing SSB to children, taxation, and other statute specific regulations from the National Accord. Participants often mentioned that cola-based sodas are widely available, and that uncarbonated SSB are manufactured in Mexico (for example, JUMEX, B…		All informants emphasized the structural barriers to implementation, including an inadequate investment in drinking water infrastructure and lack of healthy alternatives to SSB. One informant told us that tap water was basically unsafe or non-existent in the most public school environments. Another said that she ‘had not consumed tap water in years’.												In schools, our interviewees pointed to a lack of resources,			Repeatedly we heard informants point out the role of the home/traditional food environment and short school days (4 hours). One person we interviewed from public academia noted that policymakers are fighting ‘an invisible enemy’ in home-made, unlabeled products, including home-made sugary beverages, that will be difficult to regulate.											Informants described processes whereby industry lobbying and the education workers’ union interests resulted in exclusion of strong statements about marketing SSB to children, taxation, and other statute specific regulations from the National Accord. In fact, PepsiCo, one of the strongest SSB industry stakeholders, announced in television and newspapers: ‘we are discussing the possibility of movi…
18 : Moraes_2018 Health in School Program in elementary municipal and state education institutions									[...] in feeding, [...] the food comes from family farming so [...] they are very healthy, we also have a nutritionist who makes the menu and is always following us, so it has evolved a lot, the evaluation is positive (S6M2). Actions taken were insufficient [...] there are few activities developed and families also do not commit in their involvement, so it always gets lost, on one side or the oth…			We have many poor students and these actions help students’ get access to healthcare, which contributed greatly to achieving the goals (S3M2). Social problems faced by communities, transmission of knowledge and health promotion in school. I found that it was very productive in the activities of teenage pregnancy, food, drugs and alcoholism that is very large in the region, violence is very great,…	Intersectoral action It was satisfactory, because in addition to working here with the education professionals encouraging better nutrition, we have the help of the health staff together with the parents (S13M1). Since the actions are developed in a network they have other departments involved, the school tries to do its best [...] (S10M2). I think what is within reach they accomplish, so with th…									Lack of specific time for the development of activities We do not have a specific time for the program, it’s another function that we take on to do, the lack of time is what does not make the thing go any further (S8M3). The time on account of a very closed curriculum, and you have to be able to contemplate everything (S11, S12 and S13 M1). Overloading the school due to the great demand of differ…							Lack of human resources and materials We miss a psychologist to accompany our children (S7M2). Missing available professionals, such as physicians, would require the availability of exams for students (S3M1). We lack more specific activities and materials for us to work with the students [...] (S3M3). [...] we need professionals from the outside, because only we are in the school, we do not think…			They care, and have a good result, because we perceive in their eating afterwards. Their parents encourage them, we ask them to comment and they really notice the difference (S9M1). Health in School Program as a trigger for changing habits among schoolchildren and their families After we started working with the PSE, the children are reviewing at home and the parents comment that they are changin…						Among the needs identified for improvement in the progress of the program in municipal schools was the planning of a school calendar that contemplated the actions of the PSE; since this was implemented in the schools but became just another activity to be performed in certain periods of the school year.					Guidance and promotion of healthy eating and nutritional monitoring What was important was the issue of the nutritionist accompanying and making the menu and also working with the family for diet, healthy eating reeducation (S4M2). The teachers’ statements, especially in the municipal schools, emphasized the nutritionist’s performance and the carrying out of educational activities aimed at the cu…		The nutritionist gave talks with the parents, which helped a lot, because we often talk and have no effect, but her speaking has more value (S3M1). The parents accompany them, because they want to know about the development of their children [...] (S1M1). [...] with the PSE mothers are being encouraged and children’s health has improved (S10M1). Our greatest difficulty is the involvement of paren…
19 : Mossmann_2017_Interface between family farming and school feeding Barriers and coping mechanisms from the perspective of different social acto								Respondents also highlighted the bureaucracy that permeates the inclusion of family farmers in the process of providing food for school feeding from the changes proposed by the Federal Law n. 11,947/2009 as a barrier to be faced, particularly regarding the documentation required to participate in the public call notices. We had problems with respect to documentation as well, for it is too bureauc…	When the city is aware of the farmer mode of production, the public administration and the PNAE manager start to feel more confident in purchasing from that producer. At this point, a relationship of trust between producer and consumer may be constructed (TRICHES & CRUZ, 2016), which favors investments from both parties to the diversification and expansion of production to meet program demands an…	Nutritionists mainly report barriers relating to costs. They are the technical managers of the program and often face difficulties to purchase products from family farms, given that they generally have a higher price than the ones provided by large wholesales by traditional bidding process, which also eventually reduces the diversity of foods that are purchased from family farming. So, one of the…																																	Several interviewees mentioned the insufficient technical assistance as an obstacle to be faced in the process of articulation between school feeding and family farming, which stands out as the lack of assistance and support to the production. Farmers complained a lot. They called me to try to solve and I said I could not. Their relationship with EPAGRI [Agricultural Research and Rural Extension …			Regarding the government, organizational problems regarding the payment of farmers were also highlighted, experiencing significant delays. We wait a lot to get paid [laughs], it’s the town hall failure. I do not know how it is, but let’s say it takes long, right? (Farmer – City C). As for the town hall, a few months ago there was a little delay in payment. (Farmer – City E). For the administratio…	The dialogue was one of the mechanisms that emerged from the interviews, established through regular contact between the actors and through meetings. Every year we meet the farmers and then perform an assessment. So, when we call to sign the sales contracts, we always left open for the assessment, right? We make a whole guidance and assessment. We see what people have to say, if it is good, if it…
20 : Obeng_2016_Teachers Strategies in Implementing Health Education Activities in Early Years Classrooms in Cape Coast (Ghana)												They also reported that some children found it very difficult to use running water/tap since most of them were not familiar with running taps. children’s inability to handle educational (teaching) materials, Also, the children find it difficult in using the running tap since most of them are ignorant about how to use the running tap, so it makes our work difficult. Some teachers explained that th…																	All 17 respondents indicated that they did not have enough teachers to teach the many children that they had in their classrooms. Participants noted that the lack of personnel made it impossible for them to help the children to the extent or level that they wished they could help them attain. Other difficulties that participants faced were lack of instructors with background in health education, …							We also don’t have instructors with related education background to teach children; this is difficult because teachers sometimes do not know what to teach. The above text confirms some participants’ concern about some teachers’ lack of professional qualifications and how that hindered correct choice of topics to teach. This pointed to the fact that such teachers needed more support with professio…									lack of engagement by parents as well as parents’ refusal to disclose what their children would or would not be able to do. Participants reported that some parents did not vie the correct information about their children’s age and this hindered the teachers’ ability to offer age-appropriate support to the children. There are parents who do not give correct information about their children age and…
21 : Phaitrakoon_2014_The diamond level health promoting schools DLHPS program for reduced child obesity in Thailand													intersectoral cooperation and health improvement of students and teamwork were occurred throughout the program. As a school director said “The participation of all stakeholders included public health representatives from the province, district, and sub-district; teachers; and representatives of community and parents.” (School director D).					In addition, the teachers, parents, and students were cooperative.” (Cook B1). A school director quoted “This project succeeded due to parents, students and teachers. The reward did not belong me but to everyone.” (School director C). as noted by a school director “The cooperation from all parties help to conduct the obesity management program and reduce the prevalence rate of overweight and obes…										All cooks agreed that the obesity management programs succeeded due mainly to the school directors and the cooperation of all parties “The first success factor was the school director. She had good ideas that benefited the school. All school directors expressed their intentions to continue the programs in the future because these symbolized HPS. New activities were suggested to increase the effec…	A school health teacher said “The additional workload was mainly due to too much paper work. I had to teach three hours per day. So, I didn’t have time to work on the documents.” (Teacher A2).	I invited public health staff to explain the detailed process, and this problem was solved.” (School director D).		Moreover, a school health teacher said, “I had learned more about health and health behavior modification. Working for this project, I had the opportunity to have lunch with the students and I ate more vegetables.” (Teacher C2).	Problems and challenges were faced by all schools during the first phase of the program such as teachers’ confusion about the requirements in attaining the DLHPS, and workload of the teachers. A school director said “Teachers and team members didn’t understand the requirements for being DLHPS because this was new to us. We didn’t know how to fill out the document for each criterion.								School health teachers would monitor the implementation of all projects. One teacher said “One teacher was assigned to be responsible for one project and was supported by other teachers and team members.” (Teacher B2).				Moreover, some students refused to eat healthy foods and parents indulged their children as a school nutrition teacher said “At first, parents were not interested in the obesity problems due to children’s snacking behaviors. I invited health education experts to attend parents meeting every semester. Moreover, we sent newsletters to parents to disseminate information on obesity, weight control, a…
22 : Qian_2019_Effects of a comprehensive nutrition education programme to change grade 4 primary school students eating behaviours in China																						Principals reported difficulty in getting teachers to integrate nutrition topics into their classes throughout the curriculum.						The CCHE and CDC technical assistance teams who visited the programme schools observed that not all principals were equally supportive of the programme, especially at the beginning.	The project created extra time demands on programme school principals and teachers. Qinghai principals were especially reluctant to commit resources and time to a programme with an unknown outcome.															Considerable effort was needed to help teachers, staff and parents accept involvement in the novel aspects of the programme, such as parent-child joint activities.	Considerable effort was needed to help teachers, staff and parents accept involvement in the novel aspects of the programme, such as parent-child joint activities. They reported that parents and community members were reluctant to participate in the activities planned for them, largely because they had never attended something like this in the past, and they did not read the nutrition information…
23 : Qila_2014_Implementing National School Nutrition Programme (NSNP) How Involved are the Stakeholders													Policies are laid down autocratically without inviting them as stakeholders to discuss and share with them. They are of the view that the DoE uses the top down approach when communicating with the SMTs and SGBs in schools. A consequence of this approach is that of an authoritarian ethos which persists in many South African schools is the fact; it militates against the establishment of the free sp…					The respondents had different views regarding the support they received in implementing NSNP. The responses given by the respondents indicated that at school level, meetings are communicated by notices given to the learners by the school SGB secretary. At the meetings, the principal communicates the instructions of the district regarding the NSNP or gives a report of what has been said about NSNP…																										Involvement of stakeholders There were divergent views amongst the respondents in as far as their involvement in the NSNP is concerned, at school level and at district level. All the respondents felt that they are not involved in the decision making processes of the NSNP by the DoE. Decisions are taken for them on what, how and when to do things in the programme. Policies are laid down autocratic…	SGB (parent component) “we have never gone to any meeting or workshop whatsoever. Maybe they see us as uneducated or illiterate people who they can never talk with, yet it is our children that are in those schools. Without our children and us as parents, there will be no school at all”.
24 : Rachman_2020_Barriers of Implementing a Nutrition Education Program for Adolescents in Rural Indonesian Schools														The teachers acknowledged the presence of uncontrollable external factors affecting students’ eating behavior which might be out of their reach, such as the street food vendors near the school. It was confirmed through observation, that many street food vendors sell unhealthy and unsafe snacks. We cannot prevent vendors in the canteen to sell these (unhealthy) food. Otherwise, they will lose inco…								nutrition education is not part of the existing curriculum and therefore can only be conducted with limited time. Time management is a problem. Because this nutrition education is not part of the curriculum, the topics need to be inserted and adjusted to the existing teaching and learning activity schedule.-Mr. AR, teacher of VH-B Another teacher supported the program to be continued regularly be…						Our observations show that in one of the schools (VHA) where the principal played a prominent role in the program, teachers were motivated to modify and adopt new programs related to health and nutrition. This was also expressed by one of the teachers that supported the finding. This is a great program. Moreover, there is full support from the principal which turns out to be important. - Mrs. MA,…	Lack of training and nutrition knowledge emerged as subthemes concerning the need for capacity building of teachers. All informants felt the benefit of receiving training before program implementation. However, lack of training was mentioned in two FGDs where informants expressed the need for training for other teachers yet to receive it, particularly in VH-A where a program that requires the par…	Lack of funding was mentioned in two FGDs concerning the provision of educational tools and materials that the teachers thought was important to be used during NE. Tools are needed to help explain the material, such as human organ anatomy models or educational toys -Mr. AS, teacher of JH-A Despite being provided several choices of NE activities in the Health and Nutrition module, including activi…		Another identified barrier was the lack of parents’ involvement in providing balanced nutritious meals at home. One of the teachers mentioned that students’ nutritional practices are highly influenced by their eating habits at home, due to parents’ lack of nutritional knowledge as perceived by the teachers. From the family of students (point of view), the important thing is that the children eat,…	Lack of knowledge in nutrition was the most common barrier, mentioned by six informants. The teachers expressed difficulty in delivering certain nutrition concepts such as portion size, nutritional facts, and the concept of calorie-counting, with their limited understanding of the topic. Students didn’t understand how much 2,000 kcal as written in the label is and we couldn’t help with it. -Mr. A…			It is known that not all teachers teaching NE in this program have a nutritional or health-related background. The teachers teaching Biology and Physical Education have an advantage as they already understood the basic concepts of nutrition. However, teachers teaching Religion, Physics, Mathematics, and Pharmaceutical Science need more effort to understand the topics despite the training already …									The student’s positive response to the program was repeatedly mentioned in all FGDs. This finding was also confirmed through observation where students actively responded during NE sessions and also from the result of feedback questionnaires distributed to students. As many of 87.5% of the students confirmed to receive NE from teachers at school. The majority of the students (77.5%) claimed that …
25 : Reeve_2018_Implementation lessons for school food policies and marketing restrictions in the Philippines a qualitative policy analysis				Three key issues emerged as barriers to adopting comprehensive healthy school food provision and marketing policies. In the first, interviewees reported that policymakers who had tried to bring attention to the contribution of food provision and marketing to unhealthy eating habits were faced with requests from politicians for stronger evidence of the linkage between sugar consumption and poor he…						Affordability was also cited as having a significant baring on children’s purchasing decisions in and around the school environment, with interview participants reporting that highly-processed foods (e.g. extruded snacks) were “cheap” compared with healthy locally prepared alternatives (steamed corn cob, fruit or local peanuts). In terms of the affordability, well, it’s still a big factor because…			Presence of food branding in schools Interviewees provided numerous examples of food company sponsorship and promotion in and around the school setting. These included ‘nutrition lectures’ provided to parents by Nestle, Jollibee scholarships, Milo sports days, Pepsi gymnasium floors, Coca-Cola red painted school buildings, and branded soft drink bottles used in school gardening projects. Two prin…	The high density of stalls selling unhealthy foods around the school perimeter was noted as a major challenge to ensuring children consume healthy food during school hours. School workers and policy makers both noted the influence of ‘sari-sari’ stores (small convenience stores) on children’s exposure and consumption of unhealthy foods. One stallholder outside a school described that school child…	The Philippines Department of Education instituted the ‘Adopt-a-School’ Program in order address resource shortages to the education sector [48, 49]. The program aims to improve education quality and opportunities by engaging private partners to provide infrastructure, funding and other resources in exchange for tax incentives [49, 50]. Partners listed by the Department of Education include the C…								If you’re in the school there’s so many policies that goes down but there’s only one person that’s supposed to do it, it’s the principal. So, if prioritisation is [to happen, it needs be] from the principal. And I feel that the school has a lot of needs yet for curriculum, for infrastructures, health will be third of the priority or at least last. So in monitoring of how the school canteen will b…					All interviewed policy officials and principals were committed to deliver school feeding programs for undernourished children. The motivation and capacity of the principals to promote Dep Ed Order Number 8 was viewed as crucial for sustaining implementation. It was noted by several informants that principals were overwhelmed by the sheer number of ‘priorities’ handed down to them, compromising th…	Public school canteens and stores are most often run by canteen workers, parents or other volunteers, and in some cases by teacher’s cooperatives. In the latter scenario, the income of teachers is directly impacted by canteen profitability. For some schools, the need to fund the feeding program created a conflict for enacting tighter restrictions on the sale of processed packaged foods. Partners …	Most implementing actors (schools, local government education divisions, local government health departments, schools, principals and teachers) reported they had been trying to interpret the policy without adequate tools, training or support to guide them. There was a call for clearer guidance and capacity building opportunities to better prepare school workers to provide healthier foods and beve…		There was also variability in the nutrition literacy amongst the principals interviewed. Biscuits are good, but you know it’s the spread [that can be problematic], but if it’s a plain biscuit, probably it’s good. It’s a healthy food. Interview 12, Local Government Official. I allowed Nestlé and Milo and milk because in my own opinion, using my own criteria, they are healthy for me. I don’t know i…											Thirdly, interviewees in the health and education arms of government indicated that they anticipated that the food industry would vigorously oppose any efforts to reduce marketing or restrict the sale of unhealthy foods in and outside of schools, and that it would have a strong influence on political commitment to this agenda. We expect more opposition coming from the food manufacturers…We don’t …			There were no routine measures on which to gauge the effectiveness of the policies in place, however most interviewees alluded to the fact that existing policy mechanisms were not sufficiently protecting children from being exposed to the marketing and sale of unhealthy foods and drinks in and around schools. In general, Dep Ed orders are not very definite … implementation’s also a problem even t…	Monitoring and enforcement Department of Education Order Number 8 (2007) delineates responsibility for monitoring and enforcement to Divisional and Regional Offices of the education department. However, other government agencies were also being engaged in school food monitoring. Interviewees identified that a lack of adequate monitoring and enforcement was a key factor impairing the effectiveness…
26 : Reeve_2021_Identifying opportunities to strengthen school food environments in the Pacific a case study in Samoa										For children and their families, the affordability of healthier foods and beverages, compared with less healthy alternatives, was consistently reported as a key barrier to the implementation of the Standards by school principals, vendors and policymakers. “I think despite all that we’ve been trying to do, it comes down to costs. Because a can of Coke costs sometimes go down as far as 1.50 tala [U…			According to policymakers, nearly all public schools (urban and rural) are situated inside villages, and these villages take a central role in carrying-out government programs. In most areas, school operations and infrastructure are the responsibility of the surrounding village and school committee, while MESC adopts responsibility for teaching, learning and accountability in the publicschool sys…	The unhealthiness of the broader food environment was consistently raised by interviewees as a problem in Samoa. The poor nutritional quality of food being sold by informal food vendors surrounding the school settings was noted by all nine of the principals we interviewed, and by half of the canteen vendors. According to interviewees, children were commonly leaving school grounds during school ho…	Our documentary analysis reflected that MOH, as the primary driver of health policy in Samoa, has continually prioritised school health throughout their policies, and allocated substantial resources to implementing HPS, including by resourcing a team of health workers to undertake year-round monitoring. The Standards have no clear implications for noncompliance, and policymakers and principals co…								At least three principals discussed having complementary programs to promote healthy eating, for instance, by growing fruit trees or displaying nutrition promotion materials. Additionally, health officers provided examples of schools that had invited local families in the village to supply healthy soup for lunch, or fruit for morning tea, as revenue-earning opportunities. Despite substantial effo…					According to policy officers in both Health and Education, the personal motivation of individual principals to administer and enforce the Standards is a critical aspect of success. “It really depends on the school principal ‘cause there are principals that are really supportive, and also we’ve come across principals that just don't want to do anything with the Standards.” (Health Official, Interv…	Interview participants indicated that the majority of school committees rely on revenue generated by the canteen to maintain school grounds and infrastructure, an arrangement that creates a conflict for principals attempting to enforce Standards.			Vendors we met appeared to have a very limited understanding of nutrition principles, which policymakers from both Health and Education indicated was a systemic problem. “But now we've realised that sometimes the community find it hard to follow or to understand what constitutes healthy food” (Education Official, Interview 12) Though the Standards provide an extensive list of compliant foods, exa…											According to interviews, members of Samoa’s Parliamentary Advocacy Group for Healthy Lifestyles, a group of parliamentarians championing public health issues, had been instrumental in closing schools that were not meeting sanitation standards, and has threatened closure to those not meeting tobacco standards. All Education officials interviewed for this research indicated that they viewed nutriti…				The standards are supported by a clear mechanism for governance and monitoring The government delivers a coordinated monitoring program to review compliance with the Standards, through biannual visits to schools by health promotion and nutrition officers together with representatives from MESC. As a part of the monitoring program, indicators include that all food brought, sold, and procured at th…
27 : Rocha_2018_Analysis of the national school feeding program in the municipality of Vicosa state of Minas Gerais									The fresh food planned for the menu were mostly supplied by local producers, cooperatives, or associations, and the other types of food were acquired from public bidding by the local government. The food had satisfactory quality and hygienic-sanitary conditions and there was an increase in the participation of FA.				The meetings of the CAE were held monthly with the participation of twelve members (nutritionist, president of the CAE, person responsible for the delivery of food, parents, teachers, and directors) and had the purpose of visiting schools and supervising them in relation to the application of resources, the execution of the menus, the quality of the food, the good practices of the cooks, and othe…				Many schools presented inadequate conditions for the storage (58.8%) and preparation (58.8%) of the food. However, all kitchens in municipal schools were domestic-sized and did not have important equipment such as scales, thermometers, and blenders. 5) the lack of vegetable gardens in schools. The difficulties reported by the president of the CAE were: precariousness of the physical structure of …												did not have important equipment such as scales, thermometers, and blenders. 2) the lack of training of cooks and periodic visits to schools, 3) the lack of equipment for the nutritional evaluation of schoolchildren, 4) the shortage of educational materials to work on the formation of eating habits, and The shortage of educational materials and the lack of periodic visits from the nutritionist to…														The municipality of Viçosa had only one nutritionist as the technician responsible for the PNAE for the ten urban municipal schools at the time of the study. However, after four months performing this study, the professional was reassigned to the health service, and the PNAE was left without any nutritionist. Only one nutritionist was responsible for coordinating the school feeding actions of app…	resistance of the cooks in relation to good manipulation practices,	We observed low adherence by more than half of the students (63.9%) who consumed school meals in less than or equal to three times a week. However, among those who consumed the school food more frequently, 79.4% considered it as “very good” or “good”. The parents reported that they send food from home to their children because they fell “bad” for them, and they had the impression that the school …	Most of the schools (76.5%) did not receive technical visits from the nutritionist in the last year, and most of the cooks (70.6%) did not receive training in the last two years. We observed the absence of guidelines and standardization of the portions served by the cooks, as well as the absence of standard operating procedure manuals, technical data sheet, and menu in the production area. The me…	The nutritionist responsible for the state schools reported advances in the implementation of the PNAE, such as the technical supervision of approximately sixty state schools by seven nutritionists. In this way, actions of technical supervision and guidance could be carried out at the state schools and there was an increase in the acquisition of food from FA. However, this action occurred until J…
28 : Roothaert_2021_Policies Multi Stakeholder Approaches and Home Grown School Feeding Programs for Improving Quality Equity and Sustainability									The main cause of this poor quality of food was poor parents’ contribution and lack of government support of the implementation of this program. Vegetables and fruits were hardly served in schools. In most schools, the meals were far from balanced. For public schools, it was reported that the amount of contributions from parents determined the type of meals students took at school. Generally, nut…	Public day schools, on the other hand, could not take advantage of food price fluctuations and bulking during the harvest season because of irregular monetary contributions. Some families had up to seven children enrolled in school, in primary or secondary school or both, making the total amount of required contributions too high. Lack of parent contributions affected the number of meals served, …		Students whose parents had paid for the school feeding program were given meal coupons. Most students who didn’t contribute to the school feeding program had poor parents or were raised by poor grandparents. It was mentioned during the FGDs though that students whose parents were unable to contribute were the ones who needed it most as they were not assured of any meals at home. Only 40% of the p…	The limited coordination further affects how the school feeding program is implemented at school level. At operational level a number of challenges were identified including limited cooperation between parents and teachers,		The education circular No. 3 (JMT, 2016) mentions that parents need to work with the school management to put in place procedures to provide meals to the students, to be endorsed by the Council Director. No further details are provided, and all activities related to school feeding programs for public schools have been left to the respective school food committees. Moreover, the effectiveness and …		Also, some private schools had relatively large plots and contracted farmers or hired causal laborers to produce food. One school produced maize, beans, vegetables, banana, and cattle for beef and had its own milling plant. Even when they were able to purchase or collect food in bulk, they lacked storage facilities. challenges related to infrastructure such as limited storage facilities, kitchen,…												The variations in contributions among similar schools also reduce trust. Although students in secondary schools are bigger and eat more than students in primary schools, this cannot not fully justify the large range in the total value of monetary and in-kind contributions in public schools from USD 10 to USD 44 per student; it raises the question why variations are so high for the same type of sc…	There was no involvement of LGA officials in providing clarity on what constituted the free education system. In rare situations, when LGA officials participated in raising awareness to mobilize contributions for school feeding, other key stakeholders were not involved, such as Community Development Officers (CDOs).		Teachers considered school feeding as a basic human right considering that when students do not eat their mental cognition process slows down.											In rare situations, when LGA officials participated in raising awareness to mobilize contributions for school feeding, other key stakeholders were not involved, such as Community Development Officers (CDOs). The involvement of CDOs is important in many ways. They are familiar with participatory community planning processes that ensure ownership of projects by the local communities. Secondly, the …	Teachers were not directly involved in the school feeding program for many reasons including the lack of trust from parents. Teachers illustrated this lack of trust by quoting parents: “you are a teacher and your job is to teach; why do you bother about contributions for meals?” Parents feared that teachers would gain financially or in kind from the school feeding program. Teachers, on the other …	In general, the school feeding program was regarded as highly important by teachers, students, and parents. Although many parents in public schools were reluctant to contribute, they still wanted their children to eat at school. School feeding programs in public day schools is governed by parents through their own established food committees. There were challenges after the introduction of free b…	• Instead of operating bank accounts, the funds were physically stored by a trusted member of the school food committee. Some examples of funds embezzlement were mentioned, not surprisingly leading to distrust of parents toward school food committees. • For efficient functioning, at least one member of the school food committee has to be always present to collect contributions and supervise the s…
29 : Schwartzman_2017_Background and elements of the linkage between the Brazilian school feeding program and family farming								The unfavorable elements that were mentioned included institutional difficulties and infrastructure and logistics problems, among others							Decentralization of the PNAE, beginning in 1994, created prospects for allowing local managers (who were closer to their local realities) to strengthen local circuits between farm production and marketing and local purchases. This created the possibility of supplying more varied school feeding with fresh produce, more consistent with Brazil’s various regional dietary habits. But Law 8,666 (on pub…																									At the same time, civil society and professionals from the areas of health, nutrition and food security were also discussing these issues in various forums, such as the Conferences on Health and on Food and Nutrition. “...we had been addressing this discussion [how to include family farming in the institutional market] in the Health Conferences and in the 1st Conference on Food and Nutrition. In …			According to the information collected, the initiative to link family farming to public procurement had been discussed in the country since the late 1980s and early 1990s, especially responding to demands by social movements and family farmers. These groups demanded the right to participate in public policy decisions and measures to allow the selling of family farming products for the institution…
30 : Shrestha_2019_School health and nutrition program implementation, impact, and challenges in schools of Nepal stakeholders' perceptions										Almost all key informants in this study responded that the allocated funds for the SHN program were not sufficient to implement all the program components and expand it nationwide. Besides, insufficient human resources and physical infrastructures were other major hurdles. Many key informants from the aid agencies agreed that they have limited resources and could conduct only selected programs in…			Some of the key informants also provided suggestions on resource generations. One of the key informants from the aid agency mentioned that the stakeholders should coordinate well to generate resources. Some key informants from the schools even mentioned that they tried to generate funds from local sources. In my opinion, the coordination between the stakeholders should also act on pulling up the …		Besides, a few respondents at the central level mentioned that the program could be sustainable if it is integrated into the government system. The program will be sustainable if it is integrated into the government system. Aid agencies come and once they are gone, the District Education Office and communities cannot make the program sustainable by themselves. (P4, aid agency: SHNP senior coordin…		Also, we have not been able to use toilets properly and they are smelly because of lack of water facilities. (P26, school: Chairperson, School Management Committee)												Human and material resources are insufficient from the central to the district level. We have not been able to fulfill the demands. (P8, central level: Chief, Nutrition Section at Child Health Division) Limited training opportunities All the key informants agreed that training is essential to implement the SHN program effectively. Though the majority of the key informants from the central level a…			Despite several challenges identified by the stakeholders during the implementation of SHN programs, all of them acknowledged that efforts should be made to make the program sustainable, because of its positive impact on students, schools, and communities.				In our school, we do not have teachers with enough knowledge about health issues.							Lack of coordination between stakeholders Majority of key informants responded that MOH, MOE, and their institutions from the central to local levels were responsible to implement the programs and a certain level of coordination existed between them. However, some of the key informants from the central level and aid agencies mentioned that MOH was more active compared to the MOE. Furthermore, the…
31 : Shrestha_2020_Home-grown school feeding assessment of a pilot program in Nepal						“Most of the time we follow the menu. But in rare cases when a particular ingredient mentioned in the recipe is not available then we prepare the meal using the ingredients we have in stock.” -FGD with school management committee members, parents and cooks, Bardiya			“The foods that are prepared now are done so according to the menu. The cooks have also been given training for it. So, whatever ingredients the menu has asked us to use are all actually used when cooking. There is a uniformity in the lunch meals that are provided now.” -FGD with school principals and focal teachers, Bardiya “Most of the time we follow the menu. But in rare cases when a particula…				Menu development Participants in the KIIs and FGDs mentioned that in the pilot SMP, the menus had been developed in a participatory fashion with local, district and national stakeholders with priority given to the use of nutritious and locally available food. This led to 13 standard meal options with specified ingredients and quantities from which each school selected six menus-one for each schoo…				Most cooks who participated in FGDs shared that the WFP-provided tin storage boxes were in use to store ingredients. The school teachers and members of the school management committee recognized the importance of these for food quality and safety. “The World Food programme has provided a tin box for storage. We safely store food in it and lock it. We also check the quality of the ingredients. If …												hired cooks were trained in nutrition and hygiene, supervised stock management and assisted in procurement. Most of the participants in FGDs and KIIs agreed that trained people systematically prepared meals following the set menu. Pilot schools in the school-managed or parents association modalities had cooks who prepared meals on site, whereas in the caterer modality, the food was mostly prepare…	They also mentioned that schools had received a Curriculum Development Center approved teachers’ guidebook and workbooks for children		Nutrition-sensitive literacy Many school principals and focal teachers participating in the FGDs and KIIs were aware that the objectives of the nutrition-sensitive literacy (NSL) pilot were to create knowledge and advocate behavior change toward eating more nutritious meals in schools. “NSL has a lot of benefits. Because the flashcards used, which is one of the teaching materials, it allows the c…											Similarly, local cooperatives were also trained on accounting, billing and monitoring. “I have taken the training on accounting, billing and monitoring, which was for 3 days. A few staff from the WFP had come to provide the training. In the past we didn’t know how to keep the records of our expenses.” -FGD with cooperative members and cooks, Sindhupalchok		The school principals and focal teachers also mentioned that they organized NSL events such as cleanliness and sanitation rallies and a food and nutrition fair (called mela) where children and parents demonstrated nutritious and locally available food. The study found that teachers, parents and children had a positive opinion about the NSL.	Distribution to children At the pilot schools, cooks and teachers distributed meals when these were prepared on-site, while parents or caterers distributed the meals when these were prepared off-site. Hygiene practices were incorporated and reinforced during meal distribution such as hand washing before and after eating. Full portion sizes, as defined in the standard menus, were distributed to ch…
32 : Skar_2015_Lessons learnt from school-based health promotion projects in low- and middle-income countries								The majority of the project leaders interviewed (8 out of 9) reported that obtaining approval and inclusion of governmental bodies were paramount to gain access to (government-run) schools and to build a framework for action. However, it was recognized that this task was often time consuming and difficult. Project leaders described the approval process to enter the schools. We got the permission …	Furthermore, across nine low- and middle-income countries the study found a general lack of, or poor implementation, of policies regulating nutrition in schools. Seven project leaders from South Africa, Brazil, Caribbean region and India reported free midday meals in schools subsidized by the governments. The execution and objective of such schemes is country specific, but ensuring a daily meal f…	Furthermore, some project leaders reported that implementing healthy food choices in school canteens was hindered by the short shelf life and high spoilage of fresh foods increasing their cost.		The analysis also identified barriers to promoting healthy eating in the schools.Project leaders from India,South Africa and Brazil emphasized the need for approaching food habits cautiously as they were operating in areas where the economic status is not high. For example, it was difficult to advocate for expensive food choices such as fresh fruits and vegetables, as it would not be feasible for…			Several project leaders interviewed (5 out of 9) experienced that there is still a huge discrepancy between the stated NCD emergency and the public health response to it. A project leader described the discrepancy. When considering the rate by which the NCDs are increasing in our country, the initiatives taken by both the public and private sector at present are grossly inadequate. (Project leade…		Nevertheless, promotion of healthy food was targeted by 11 projects through locally adopted activities such as developing vegetable gardens,					short shelf life and high spoilage of fresh foods increasing their cost. This, combined with low purchasing power of school children, made it difficult for the canteens to make any profit on these items and they were therefore reluctant to sell healthy food. Children are not very into buying fruits, so before it is sold it gets spoiled. The school canteens want to make profits as well, and they w…						If you want your intervention to be successful the [school] principal needs to be the driving force. (Project leader from South Africa)															On the national scene, the Ministry of Education was considered important for the nationwide projects, but their involvement and commitment varied widely between the projects; provincial and regional directorates being closer to the ground were perceived by nine project leaders to be more engaged.	All 15 project leaders reported school managements, students, teachers, parents and communities as being important stakeholders to include in the school interventions.	All 15 project leaders reported that they developed and distributed materials, such as pamphlets, water bottles and footballs. Such materials were used to support the messages conveyed in the health education classes in a culturally acceptable way. For example, eight projects developed pamphlets written in the local language and using locally available food choices and physical activities as exam…
33 : Studdert_2004_Community based school feeding during Indonesias economic crisis implementation benefits and sustainability						The process of preparing menu plans and snacks was not specified and was left to the individual village and/or school communities to design: The selection of seasonal foods and the organizing for cooking was left to local groups to plan according to local needs and capacity			At least one stakeholder at each site spoke about the impact of the increased prices on snack size and/or quality, but there were no reports that snacks were being served less than the prescribed three times per week: The crisis does have an impact, because the price of the materials for school feeding should be adjusted to the real price of the day. The size of the snack is smaller. (teacher, Nu…	Dramatic increases in food commodity prices were reported at all interview and observation sites, reflecting the effects of the ongoing economic crisis. The women reported that the price of items used in the snack they prepared the day of our visit had increased by an average of 160% in the previous 12 months (this figure is a simple mean of the increase in prices of all food items and gives no w…		At 14 of the 16 interview sites, it was reported that children were receiving less food at home since the crisis: The [children] now have a big meal only at lunch. Here the rice is 4,000 rupiah per kilogram, and not less than 3,000 rupiah per kilogram, so of course many families can’t support having rice three times per day. Now they don’t have breakfast or eat only cassava. (teacher, South Kalim…	There was initially some difficulty in identifying whether there was some incentive for women who worked to prepare snacks. In the survey, less than 12% of school principals responded affirmatively to the question about incentives. With careful questioning, the women at 15 of the 16 interview sites reported that they did receive some compensation for their work. However, they reported that the va…		The strengths of the program’s design and implementation lay in the village-based management structures and implementation mechanisms (table 4). The program weaknesses lay in a lack of external technical inputs and expertise to complement this decentralization. In particular, the widespread failure to provide deworming medicine twice yearly was attributed to the failure of health authorities at t…																												High degree of community participation in program implementation At 15 of the 16 interview and observation sites, it was determined that members of the village women’s association prepared the school snack. At 10 sites multiple teams with two or more members had some form of rotating schedule, and at the other sites there was a single team of three to five women. The specifics of these preparatio…	Implementation engaged established groups and structures in the village setting: The school principal, teachers, women’s association, village leader, and midwife were all identified individuals or groups within the local political/administrative structures.	Sometimes I come to school to try the food, when I have the opportunity. Last year I came about six times. Sometimes I get food from the children. I come to test the food. (head of parents’ association, South Sulawesi)	One procedural complaint that was occasionally heard in interviews concerned delays in the disbursement of funds from the government to the local bank. However, there was no evidence that this disrupted implementation. Indeed, it is notable that those responsible ensured that implementation proceeded, as evidenced by this particular comment: The distribution of money is sometimes late, but to ove…
34 : Sulemana_2013_The challenges and prospects of the school feeding programme in Northern Ghana									11. The head teachers in charge of the programme all complained about the quantity of food served to the pupil, arguing that it was inadequate. Likewise, most of the pupils also complained about the quantity of the food.	12. According to the head teachers, teachers, and managers of the GSFP, the amount paid per child Gh30p (US$0.60) was woefully inadequate.					Fortunately, the World Food Programme runs concurrently with the school feeding programme, providing food for three days, whilst the school feeding programme takes care of the remaining two days. Thus the World Food Programme sustained the school feeding programme at this primary school.		6. The programme had impacted positively on school enrolment, with a dramatic increase over the life of the programme. Between the 2004/05 and 2005/06 academic years, average annual enrolment in the schools increased mildly by two per cent, and sharply by 30 per cent between the 2005/06 and 2006/07 academic years. As a result beneficiary schools did not have enough classrooms to conduct teaching,…															5. From interviews conducted with the community members, chiefs, and opinion leaders, about 80 per cent of them did not have adequate knowledge of the aims and objectives of the school feeding programme. Most did not know the reasons behind the implementation of the programme. 13. The head teachers reiterated that, because of the school feeding programme, pupils are punctual to school compared to…											1. From the interviews, it emerged that the District Implementation Committees were inactive in almost all the schools. They did not meet regularly, and there were no minutes or records of attendance of meetings. 4. From focus group discussions with local farmers, it emerged that the programme did not link the demand created by the school feeding to the supply of foodstuff by local farmers. Accor…			All the schools visited identified the irregular release of funds as one major problem that hampered the smooth implementation of the programme. In all the schools, the matron complained of payments for food supplied being in arrears for two terms and the payment of salaries of cooks and other workers in arrears for almost six months. At one primary school, the matron had not been paid for two te…
35 : Villiers_2015_Implementation of the HealthKick intervention in primary schools in low-income settings in the Western Cape Province South A												Parents and socio-economic environment “And then the environment in which we live plays a large role in what they [children] eat. They have to eat what they get… because there is little money for them to make changes to their diet. If it’s bread and coffee there is not much you can do about it.” (Educator, urban school)					School environment and resources “The biggest problem is that we have very little space. Not only our premises, the whole area [or] space is a problem here in…” (Principal, rural school)											Importance of champion/principal/ management Moderator: “You said it is a (school name) project, yes? How would one get buy-in from the staff? How do you get the staff to…?” “Through the principal, the principal is the one where the buck stops. You should shake him up, you just contact him, [and] he shakes us up. (Laughing) (Group of educators, urban school)	Curriculum “The way it is set out man, it is simplified and it is not like an encyclopaedia where you have to search and do research, it is all there, like if you need information you don’t need any other resources. You can just use that and it will give you ample information.” (Educator LO head) Time pressures and human resources “I think because sometimes we are too busy, like I think last year…			School environment improved Health of school staff Yes, especially for me personally it made a big difference. Because every time I come here to weigh myself and I find out I am risk it worries me and I think I must reduce my weight and I must look at what I eat. Also my heart, my high blood pressure it went down I think because of my diet especially because I do not eat red meat anymore now I cu…						“The planning, yes, from our side the planning was very poor, definitely; and I think it can work the way you put it.							If the parents and the School Governing Body are involved as well as most of the school teachers, because … and I cannot do everything, it’s impossible.” (Educator and tuck shop coordinator, rural school)
36 : Yuvaraj_2019_Assessment of the WHO Health Promoting Schools Framework among schools in selected villages of rural Puducherry South India									“Video clippings can be used to provide health education to students as they grasp movies and videos better than oral talk; it will be useful if we get health related videos” (SSP)				A further improvement in nutrition-related services is to develop an intersectoral co-ordination in training the teachers for the provision of nutritional education such as involvement of animal husbandry, agriculture and the health sector.				The survey regarding nutrition and food safety reported that even though the quality of water was satisfactory in all the schools, the quantity was inadequate in some of the schools.											Rules related to clean uniforms and no junk food being allowed inside the campus by the school administration also facilitated in promoting the health of the students. “We cannot prevent vendors from selling junk foods inside the campus but we have a rule prohibiting junk foods inside the campus” (Primary school teacher, PST)	The teachers expressed that they were not trained to handle general health emergencies. “We cannot handle a child who suddenly becomes unconscious or has seizures (fits) as we are not trained on how to handle such situations; we rush that child immediately to the nearby health centre” (PST) “We are not given training on how to use first aid kit or how to handle emergency situations like fits or d…			“Students are more interested in attending rallies as it is an outdoor activity” (secondary school principal, SSP) “Parents prepare healthy foods for their children and also advise them about what food to take; this helps in reinforcement during nutrition education session” (SST) It was felt that students do not follow hygienic measures even after repeated instructions from teachers. An important…		“We cannot handle a child who suddenly becomes unconscious or has seizures (fits) as we are not trained on how to handle such situations; we rush that child immediately to the nearby health centre” (PST) “We are not given training on how to use first aid kit or how to handle emergency situations like fits or dizziness of students” (PST)							“Separate teacher to provide health education should be there in all the schools because it will be useful to not only the students but also for staffs” (PST)			Teachers conduct sessions on seasonal diseases and healthy dietary practices during their class hours. “We will get to know the seasonal diseases through the number of absentees and then will discuss regarding preventive measures during our class hours” (secondary school teacher, SST)	It was perceived that students were more involved in promoting personal hygiene and community collaborative measures. Parents also reinforced healthy habits at home.
[truncated: 4 more columns]
