# Supplementary material for: Barriers and facilitators to implementation of nutrition-related actions in school settings in low- and middle-income countries (LMICs): a qualitative systematic review using the Consolidated Framework for Implementation Research (CFIR)
Source: Implement Sci Commun. 2023 Jun 27;4:73. doi: 10.1186/s43058-023-00454-y (PMC10294384; doi:10.1186/s43058-023-00454-y)
Supplement: Supplementary file 5 — Additional file 5. Characteristics of articles. [file 43058_2023_454_MOESM5_ESM.xlsx]

## Sheet: Sheet1
First author and year of publication	Title	Aim	Intervention description (direct quotations from articles)	Geographical focus	Data collection method (for qualitative data on implementation)	Sample size and participants (break down of groups included in the study)	School type	Data richness	Notes
Azizan, 2021	Facilitators and Barriers to Implementing Healthy School Canteen Intervention among Malysian Adolescents: A Qualitative Study	This study evaluated implementing a school-based intervention to promote healthier dietary habits in the school environment among Malaysian adolescents. The facilitators and challenges of implementing the intervention regarding its feasibility and acceptability are explored from several important school stakeholders, namely the school administrators, canteen operator, convenience shop operator an…	Four selected schools were divided into three groups, Intervention-1 and Intervention-2 groups. Each group has two schools (one from urban and one from a rural area). This intervention focused on providing healthier food options available in school, provided training to the food vendor operators in school, namely the canteen and convenience shop operators. The schools under Intervention-1 receive…	Malaysia (Perak and Selangor -urban and rural schools)	-in depth interviews -focus groups	-interviews (n=16; canteen operator (n=4), school convenience shop operator (n=4), teacher (n=4), school principal (n=4)) -8 focus groups (n=68; 15 year old children; girls n=34; boys n=34)	secondary schools	MID
Beesley, 2013	Cookie cutter cooperatives in the KwaZulu-Natal school nutrition programme	We address five questions, each one corresponding to subsequent sections of the article. First, what are the intended outcomes of school feeding schemes both in general and in South Africa, and what assessments have been offered of the South African programme? Second, why do some policy-makers favour cooperatives and what cautions are offered in the literature regarding their implementation? Thir…	The National School Nutritional Programme (NSNP) in South Africa was established to ‘contribute to the improvement in education quality by enhancing primary school pupils’ learning capacity, school attendance and punctuality and contribute to general health improvement by alleviating hunger’ (SA Ministry in the Office of the Presidency, 1994:46, cited on p.252). Was initially managed by health de…	South Africa (KwaZulu-Natal)	-interviews -observation -documents	-interviews (n=17; officials at provincial level at the KZN Department of Education (DOE), the provincial Department of Economic Development (DED), Ithala Development Finance Corporation (a development bank owned by provincial government), training colleges, and Masscash (a major wholesaler of ingredients to service providers), members of the four cooperatives operating in the case study district…	primary schools	RICH
Cervato-Mancuso, 2013	School feeding programs' role in forming eating habits	This paper aimed to identify teaching managers’ perceptions regarding the relationship of school feeding and the promotion of healthy eating habits among students. (p.325)	National School Feeding Program (Programa Nacional de Alimentação Escolar, PNAE), aims to meet students’ nutritional needs during the school period and, in this context, to promote healthy eating habits. (p.325)	Brazil (Guarulhos)	-interviews	-interviews (n=26; schools (n=13); principals (n=13); pedagogical coordinator (n=13))	schools	RICH	Schools are classified by the Guarulhos City Department of Health based on a social exclusion index, which is derived based on socioeconomic, environmental and health issues. 9 out of the 13 schools included in this study had a high social exclusion index.
Chavez, 2020	Process Evaluation of a School-Based Program Aimed at Preventing Obesity in Adolescents from Lima and Callao, Peru	The aim of the present study is to describe process evaluation measures of a school-based obesity prevention program in Lima and Callao, Peru, and to assess the factors that influenced the implementation process of the intervention leading to the mentioned process outcomes results. To achieve this, we have reported on two specific process outcomes for the various program activities (dose delivere…	The school-based obesity prevention program, focus of the present study, is part of an overall health promotion study titled “Health Promoting Schools” (HPS), an Official Development Assistance (ODA)-funded project by the Korea International Cooperation Agency (KOICA). The HPS intervention was designed by KOICA and Yonsei University’s Global Health Center as a quasi-experimental study targeting a…	Peru (Lima, Callao)	-interviews	-interviews (n=31; students, parents, teachers, implementers (nurses) and Peru officials)	high schools	MID	low income areas
de Fatima Vilela, 2019	Implementation of the national school nourishment program in the Brazilian Federal institution of Education of Bahia State	The objective of this study was to describe the implementation and to understand the difficulties perceived by the agents responsible for the operationalization of the PNAE in the campuses of the Federal Institute of Education, Science and Technology of Bahia State (IF Baiano). (p.4)	In Brazil, the PNAE is one of the oldest federal government interventions for school nourishment in the context of social policies (PIPITONE et al., 2003; SANTOS et al., 2007). Several significant changes occurred during the history of the PNAE, markedly the advent of Law 11.947/2009 and Resolution 26/2013. From these regulations, the procurement of foodstuffs began to be executed preferably in t…	Brazil (Bahia State, IF Baiano)	-structured questionnaire via email -document analysis	-structured questionnaire via email (n=12; campuses of IF in Bahia state (n=8); director of administration and planning (n=1); director of planning and budget director (n=1); general managers (n=2); nutritionist (n=1); head of the bidding unit (n=1); administrative assistants (n=2); head of campus office (n=1); accountant (n=1); representatives of rectory (n=2)) -document analysis (The secondary …	elementary schools	MID	The IF Baiano comprises the former Federal Agrotechnical Schools and the Regional Agricultural Schools of Ceplac (EMARC, in Portuguese). It consists of different campuses and rectory, present in 15 cities in Bahia State, Brazil. For this study, campuses were selected that were able to execute the PNAE. (p.4) IF Baiano contains 13, 324 students enrolled in basic education, offering 194 courses. (.…
Essuman, 2013	School feeding and educational access in rural Ghana: Is poor targeting and delivery limiting impact?	The study sought first, to find out how the feeding programme is responding to the needs of children in three study schools in the Ga East District in Ghana. Second, to explore the experiences of various stakeholders involved with the implementation of the programme. (p.254)	In 2005, the Ghana School Feeding Programme was introduced, to provide kindergartens and primary schools in the poorest areas of the country with one hot, nutrition meal per day.	Ghana (Ga East District)	-interviews -observations (to observe meal service processes and time management)	-interviews (n=41; pupils (n=20), other (director of education, head teachers and teachers, parents and community members, caterers and servers) -observations (n=3 schools; chatting with pupils, teachers, caterers)	primary schools	MID	The national feeding program targets poor areas, but once a kindergarten or school is part of the program, all children receive the hot meal, regardless of socio-economic background.
Fernandes, 2016	Enhancing Linkages Between Healthy Diets, Local Agriculture, and Sustainable Food Systems: The School Meals Planner Package in Ghana	This paper describes the development of the School Meals Planner Package—including the School Meals Planner tool, ‘‘handy measures,’’ and behavior change communication (BCC) activities and materials—which was designed to meet this demand from governments implementing home-grown school feeding (HGSF) as well as its adaptation to the programmatic and environmental reality of the Ghana School Feedin…	The School Meals Planner Package was designed, in order to enable the implementation of the Ghana School Feeding Programme. The package was designed by the Partnership for Child Development (PCD), based at Imperial College London. Starting in 2012, the government targeted the school feeding program to districts with highest poverty levels and food insecurity. The following actions were done: -nut…	Ghana	-monitoring reports and feedback -site visits -focus groups	-written monitoring and implementation reports (n=29 district desk officers) -site visits (n=29; interactions/input from caterers at sites) -focus groups (n=?, not reported, mention of participation of government officials in focus group discussions)	schools	MID	school feeding program is targeted to districts with highest levels of poverty and food insecurity
Ferreira, 2019	Perception of the operating agents about the Brazilian National School Feeding Program	Few studies explore the context in which the measures envisaged by the program are developed, expressing the origin of these obstacles superficially. Thus, this study aimed to identify the perception operating agents of PNAE have about the fulfilment of its primary legal parameters. (p.2)	The National School Feeding Program (PNAE) is one of the largest and oldest programs in the world and, in Brazil, is part of the Food and Nutrition Security Policy. Its main objectives are related to the provision of meals that ensure nutritional needs during the stay of the students in the school and the formation of healthy food habits. Since its implementation in 1955, the legal devices govern…	Brazil (Rio de Janeiro)	-semi-structured questionnaires	-semi-structured questionnaires (n=100; nutritionists (n = 43); members of School Feeding Board (CAE) (n = 41); school feeding administrators of (n = 16); from 38 (41.3%) of the 92 cities of the state of Rio de Janeiro)	primary schools	RICH	Among the cities represented in this study, 33 (86.8%) are predominantly urban, while 5 cities (13.2%) are rural. (p.3)
Gaglianone, 2006	Nutrition education in public elementary schools of Sao Paulo, Brazil The reducing risks of illness and death in adulthood project	The objective of the present article was to analyze the development and implementation of the RRIDA Project Nutrition Education component and its impact on knowledge and attitudes regarding healthy eating habits of both students and teachers. The attitudes and practices of teachers towards the implementation of NE programs at school were also assessed. (p. 312)	In 2000, an initiative was undertaken to develop and test the efficacy of a multidisciplinary program in Elementary Schools in São Paulo (Brazil) in order to reduce obesity risk factors by promoting healthy lifestyle habits. The project was entitled “Reducing Risks of Illness and Death in Adulthood” (RRIDA) . This project developed and tested educational strategies in health promotion, taking int…	Brazil (Sao Paolo)	-structured interviews -open ended questionnaires	-structured interviews (n=12 teachers) -open ended questionnaires (n=12 teachers)	elementary schools	POOR
Girona, 2018	Girona, 2018: Factors underlying compliance with a healthy snacking initiative in the school environment: accounts of school principals in Montevideo (Uruguay)	The aims of the present work were to evaluate the implementation of the Uruguayan healthy snacking initiative in primary and secondary schools in Montevideo, and to explore the factors underlying compliance from the perspective of school principals. (p. 727)	In the context of the alarming rise in childhood overweight and obesity, in 2013, Uruguay passed a law to protect the health of children and adolescents who attend educational institutions through the promotion of healthy dietary habits, commonly known as the ‘healthy snacking initiative’. One of the main objectives of the law is to promote consumption of nutritionally adequate foods and beverage…	Uruguay (Montevideo)	-semi-structured interviews	-interviews (n=59 school principals; primary schools (n=38; n=24 public, n=14 private); secondary schools (n=21; n=8 public, n=13 private)	primary schools secondary schools	RICH
Iddrisu, 2017	Improving school feeding through participation: should the teacher be actively involved?	The purpose of this paper is to examine the current state of the programme delivery and how involving the active participation of the teacher will help enhance effective and efficient delivery of the school feeding programme at the school level. (p.141) This research looked into how the active participation of the teacher can improve the delivery of the school feeding programme. This was done by …	The objective of the school feeding programme to increase enrolment and attendance is in line with the millennium development goals, which also include eliminating poverty and hunger. School feeding programmes in many countries have different ways in which they are carried out. It is in itself a provision of food to school going children. (p. 141). This is mostly provided to children in poor area…	Ghana (Tamale Metropolis)	-interviews -observation	-interviews (n=355; teachers, students, circuit supervisors, opinion leaders/parents, caterers) -observation (n=10 schools)	basic schools	RICH	Focus was on schools in deprived areas
Jensen, 2021	Implementation of a regulatory food policy to reduce availability of energy-dense foods in Costa Rican high schools	Understanding how and why policies aiming to improve the school food environment is successfully implemented once enacted is important to increase the likelihood of achieving the policy aim. The objectives of this study were therefore: (i) to assess the extent to which the Guidelines were being implemented in Costa Rican high schools and (ii) to explore the perspectives of key policy actors towar…	In 2012, the Costa Rican government approved an executive mandatory decree (No36910-MEP-S, hereafter referred to as the ‘Guidelines’) which was required to be implemented with the start of the school year (February 2012) in all primary and secondary public schools. The intent of the Guidelines was to improve the school food environment and to safeguard students’ well-being, by restricting product…	Costa Rica (San Jose)	-interviews -observation	-interviews (n=23; school principals (n=12), school kiosk concessionaire (n=11)) -observation (n=12 schools)	high schools	RICH
Mafugu, 2021	Challenges encountered in a South African school nutrition programme	The purpose of the research was to determine the challenges encountered in implementing the SNP in KwaZulu-Natal Province, South Africa in 2017.	National School Nutrition Programme (NSNP) of South Africa: School meal programmes provide meals in schools or as takehome rations after attending school. Such programmes are implemented to fill gaps in macronutrient and micronutrient deficiencies for the children. Moreover, school meals boost student learning, increase enrolment and school attendance. (p.1)	South Africa (KwaZulu-Natal)	-interviews	-interviews (n=20; teacher coordinator (n=1), principals (n=4), service providers (n=7), food handlers (n=6), district officials (n=2))	secondary schools	RICH	Focus on a province with high percentage of paternal orphaned children, with at least 6 house members, highest number of social grant recipients.
Mawela, 2018	Management of school nutrition programmes to improve environmental justice in schools: a South African case study	The aim of this single case study was to determine the roles of school principals and nutrition coordinators when managing nutrition programmes in schools. We wanted to find out what worked well and what the challenges were in order to make suggestions for the effective management of school nutrition programmes. (p.31)	The purpose of the National School Nutrition Programme (NSNP) is to promote quality education by ensuring that children operate in a healthy environment. This environment should be conducive to learning, provide food during school hours as an incentive for children to attend school regularly, and address the problem of malnutrition. (p.30) According to the Department of Basic Education, school pr…	South Africa (Alexandra Township, Gauteng)	-questionnaires with open ended questions -follow up interviews -non-participant observation (field notes)	-questionnaires (n=16; principals (n=8); nutrition coordinators-teachers (n=8)) -interviews (n=16; principals (n=8); nutrition coordinators-teachers (n=8)) -non participant observation (n=8 schools; primary (n=5); secondary (n=3))	primary and secondary	RICH	Alexandria, an overcrowded township in South Africa with a population of more than 500 000, is a legacy from apartheid, which forced black people to live in underserved neighbourhoods.(p.31)
Merida Rios, 2019	Promoting fruit, vegetable and simple water consumption among mothers and teachers of preschool children: an Intervention Mapping initiative	The objective of this article is to describe the design, implementation and evaluation of an educational initiative conducted in a Mexican locality with the aim of promoting the consumption of fruits, vegetables (FVs) and simple water (SW) among preschoolers through the influence of their mothers and teachers. (p. 1)	The intervention consisted of educational sessions for mothers of preschoolers and workshops for teachers. Practical components including recipes, demonstrations and sampling for mothers, and demonstrations on preparation of recipes and sampling of dishes with teachers were also included. Mothers attended eight theoretical and practical sessions and two school meetings, while teachers were offere…	Mexico (Central Mexico)	-interviews	-interviews (teachers (n=2))	preschools	POOR
Mohanty, 2014	Practice of Mid Day Meal scheme at elementary education level: a case study of a rural elementary school	The objectives of the study are presented below: 1. To study the perception of major stakeholders of elementary schools such as headmaster, teachers, parents and school management committee members about the implementation of Mid Day Meal Scheme in the schools of Odisha on the following dimensions. Enrolment, Retention, Learning achievement, Social interaction, Community participation, Health and…	The flagship programme Mid Day Meal was introduced in Odisha in 1995 with objective to enhance enrolment, attendance and retention of children in schools; and to mitigate their classroom hunger and improving nutritional status. (p.402) At the initial stage, the scheme was implemented by providing 3 kg food grain per month @ 100 grams per day per child in school. However, cooked meal was started i…	India (Odisha)	-interviews -focus groups	-interviews (school (n=1); headmaster (n=1), all teachers (n=4), parents, School Management Committee members)-no numbers reported) -focus groups (students-no numbers reported)	primary schools	RICH	The cooked meal system under the MDM Scheme was extended to the primary school children in the backward districts.(p.403) By introduction of RTE Act 2009 which came into force with effect from 1st April 2010, preference is being given to disadvantaged groups and weaker sections while nominating the representatives for the School Management Committee. (p.403)
Moise, 2011	Limiting the consumption of sugar sweetened beverages in Mexico's obesogenic environment: a qualitative policy review and stakeholder analysis	What international and national policy instruments exist to shape Mexico’s legal framework? What barriers inhibit political attention to SSB and childhood obesity? What opportunities exist to enhance policy adoption? (p.459)	Identified 104 Mexican policy instruments concerned with obesity, 11 of which had the potential to affect SSB consumption. Only nine targeted SSB consumption in schools. The General Health Law calls for obesity prevention programs, nutritional standards, and controls on beverage/food marketing, but does not provide clear implementation strategies or regulatory mandates. (p.461) Also came upon Nor…	Mexico	-interviews	-interviews (n=16; public academia (n=5); private academia (n=2); Ministry of Health (n=2); education sector (n=2); industry (n=4); civil society (n=1))	schools	RICH
Moraes, 2018	Health in School Program in elementary municipal and state education institutions	Objective of the study was to compare the implementation of the Health in School Program in elementary schools of the state and municipal network in five municipalities of Paraná. (p.783)	In 2007, as of December 5, 2007 Presidential Decree No. 6.286, health work in schools became an intersectoral action among the Ministries of Health and Education aimed at promotion, prevention, attention and health care for schoolchildren, following the principles and guidelines of SUS. These are carried out through actions that bring health into the school environment, providing individual and c…	Brazil (Paraná)	-interviews	-interviews (n=59; municipalities (n=5); teachers, principals and other professionals involved in development of program - no numbers reported)	schools	RICH
Mossmann, 2017	Interface between family farming and school feeding: Barriers and coping mechanisms from the perspective of different social actors in Southern Brazil	The aim is to discuss how the interface between family farming and school feeding has being built in cities of Santa Catarina state, Brazil, in terms of the factors that represent obstacles to its consolidation and also on those that are mechanisms for addressing and overcoming those limitations, from the perspective of different social actors involved in the process. (p.328)	National School Feeding Program (PNAE – Programa Nacional de Alimentação Escolar in Portuguese) - oldest social program of the Brazilian federal government. (…) The program, originated in the 1940s and legally introduced in 1955 (BRASIL, 1955), is recognized as one of the largest in the world in the area of school feeding, serving universally approximately 43 million students of basic education i…	Brazil (Santa Catarina)	-interviews	-interviews (n=35; cities (n=8); managers (technical managers, nutritionists responsible for PNAE) (n=8); family farmers (n=9); consumers (members of the School Feeding Council/CAE, teachers, principals and school cooks) (n=10); members of the Technical Assistance and Rural Extension/ATER (n=8))	schools	MID	It is noteworthy that Santa Catarina is the Brazilian state that presents one of the highest percentages of family farmers in the country (87% of farms), which account for 64% of total gross value of the sector’s production in the state, although they hold only 44% of its total area. (...)Reinforcing the importance and potential of family farming in Santa Catarina, 82% of the economically active …
Obeng, 2016	Teachers' Strategies in Implementing Health Education Activities in Early Years Classrooms in Cape Coast (Ghana)	No clear aim is stated. Assumption is that the aim of the study is to look at what the baseline was in terms of knowledge about school health of the group of teachers of young children who participate in a workshop, see what the needs are, and then explore the challenges to implementing what was learned at the workshop.	In Ghana, each primary school is expected to have a preschool that includes children aged 3-6. In the preschool settings, school health if of particular importance, and there is need for it. A workshop was desgined to improve upon the quality of school health curriculum, the indentification of appropriate teaching materials, and the training for teachers of young children. The workshop introduced…	Ghana (Cape Coast)	-not clear- either an open ended questionnaire or interview, 6 months post workshop with 17 of the 30 participants	-questionnaire/interview (n=17)	preschools	RICH
Phaitrakoon, 2014	The diamond level health promoting schools (DLHPS) program for reduced child obesity in Thailand: lessons learned from interviews and focus groups	This study reviewed and analyzed the existing obesity management programs of Diamond Level Health Promoting Schools (DLHPS) and documented lessons learned from these programs to craft guidelines in developing obesity management programs for other schools.	In Thailand, HPS has been promoted by the Ministry of Public Health to support health promotion. HPS consists of 10 elements for assessment and implementation: 1) school policy, 2) management in the school, 3) collaboration of school and community, 4) creating environments supportive of health, 5) school health services, 6) health education in school, 7) nutrition and safety of food at school, 8)…	Thailand	-in depth interviews -focus groups	-interviews (n=18; school directors (n=4), teachers (n=8), cooks (n=6)) -focus groups (n=36 students)	schools	MID	Diamond level schools- schools which have been positively evaluated based on the Health Promoting Schools criteria
Qian, 2019	Effects of a comprehensive nutrition education programme to change grade 4 primary-school students’ eating behaviours in China	The present paper describes the evaluation of a comprehensive school-based nutrition education programme designed to improve the eating behaviours of grade 4 primaryschool students. (p.904)	The programme described in the present paper is based on WHO’s Health Promoting Schools model and is called a comprehensive nutrition education programme aimed at improving the eating behaviours of grade 4 primary-school students herein. The healthy eating objectives that were the focus of this comprehensive programme were selected from The Guidelines for Nutrition and Diet for Chinese Residents.…	China (Qinghai Province, Shandong Provice)	-observation	-observation (n=6 schools; conducted by technical assistance teams)	primary schools	MID	Focus on one economically developed, one underdeveloped province
Qila, 2014	Implementing National School Nutrition Programme (NSNP): How Involved are the Stakeholders?	Research Questions • How are stakeholders involved in the implementation of National School Nutrition Programme (NSNP) in primary schools? • What preparation did stakeholders receive in implementing NSNP in primary schools? • What challenges did stakeholders experience in implementing NSNP in primary schools?	The National School Nutrition Programme (NSNP), interevention aiming to enable children access to education (p.381). It consists of measures ensuring that needy learners (students) are fed when they come to school to avoid absenteeism, learner dropout, truancy, and decreased performance levels, psychological and emotional disturbances. The involvement of principals, teachers and parents was reque…	South Africa	-interviews -document analysis	-interviews (n=9; schools (n=3), principals (n=3), teacher coordinators (n=3), school governing body - parents, teachers, non-teaching staff, secondary school learners (n=3) -document analysis (NSNP meeting attendance register, NSNP minutes for meetings held, and NSNP memos to schools)	primary schools	MID	Focus on poor areas
Rachman, 2020	Barriers of Implementing a Nutrition Education Program for Adolescents in Rural Indonesian Schools	This study aimed at exploring the teachers’ perceived barriers in implementing a nutrition education program for adolescents in rural Indonesian schools. (p.35)	The Health and Nutrition Program for Adolescents aimed to provide health and nutrition education at schools through the capacity building of teachers. The teachers were trained and then asked to deliver 14 sessions of health and nutrition education in their respective schools for the students within five months. Each session lasted for 15 to 30 minutes, depending on the teacher’s ability. Also, t…	Indonesia (Bogor)	-focus groups -observation -self administered questionnaires	-focus groups (n=12 persons; principal (n=1), teachers (n=11) -observation (n=3 schools) -questionnaires (n=112 students)	schools	RICH	Focus on rural schools
Reeve, 2018	Implementation lessons for school food policies and marketing restrictions in the Philippines: a qualitative policy analysis	This study aimed to understand barriers and enablers to effective school food policy development and implementation in the Philippines. It also sought to identify opportunities to develop more comprehensive policy frameworks in the area. (p.2)	Department of Education Orders “Dep Ed Orders” are the overarching policy framework governing the rights, obligations and operations of the school setting, including the provision, marketing and sale of food.(p.2) Department of Education Order Number 8 (2007) was recognised by all relevant interviewees as the prevailing policy mechanism governing food provision and sales in the school setting. Th…	Philippines (Manila)	-semi-structured interviews -document analysis	-semi-structured interviews (n=21; national-level policymakers from health, education and agriculture (n=9), municipality-level health and education officers (n=3), school principals (n=4), food providers (n=3), a senior nutrition researcher (n=1), representative of the food regulatory authority (n=1)) -document analysis (documents describing and regulating school food environments in the Philipp…	schools	RICH
Reeve, 2021	Identifying opportunities to strengthen school food environments in the Pacific: a case study in Samoa	This study examined the experience of Samoa in introducing a stronger policy to improve the healthiness of school food environments. Our aim was to identify opportunities to strengthen healthy school food policy implementation in Samoa and other comparable contexts. (p.2)	Health leaders led a reform process resulting in the launching of a new School Nutrition Standards (‘the Standards’) in 2012. The Standards provide detailed guidance on the types of food and nonalcoholic beverages (FNAB) that should be restricted from being provided, promoted, sold or introduced to the school grounds. The Ministry of Health is principally responsible for delivering on the Standar…	Samoa	-interviews -document analysis	-interviews (n=30; senior policymakers (n=5), policy officers (n=8), school principals (n=9), school-based food vendors (n=6), a representative from a public health organization (n=1), a politician overseeing the health portfolio (n=1)) -document analysis (n=18; strategy and policy frameworks (n=4); HPS committee meeting minutes (n=2); a report of the 2007 consultation review process (n=1); the S…	schools	RICH	Indication that Samoa was chosen to look at policy implementation in resource poor contexts (While there is plenty of evidence of barriers to operationalizing healthy food policies in the school setting, the vast majority of policy literature is from high-income settings. There is a need to improve our understanding of factors influencing policy processes in resource-poor settings with reduced re…
Rocha, 2018	Analysis of the national school feeding program in the municipality of Vicosa, state of Minas Gerais	This study aimed to analyze the execution of the PNAE as a Food and Nutrition Security (SAN) policy in public schools. To analyze the execution of the PNAE in Viçosa, following was evaluated: 1) direct weighing of the food served in schools, and 2) perceptions of the social players involved in the implementation of the PNAE. (p.2)	The Brazilian National School Feeding Program (PNAE) is one of the oldest public programs of food supplementation. Its purpose is to supplement the daily nutritional needs of students enrolled in order to guarantee their Food and Nutrition Security (SAN) and contribute to the formation of good eating habits. The beneficiaries of this Program are students of all basic education from public schools…	Brazil (Viçosa, Minas Gerais)	-interviews -on site visits	-interviews (semi-structured interview questionnaires) (n=289; schools (n=17); children (8-9 years) and parents (n=268); cooks (n=17); nutritionists (n=2); rural trainer of the Technical Assistance and Rural Extension Company (n=1); president of School Feeding Council (CAE) (n=1))	schools	MID
Roothaert, 2021	Policies, Multi-Stakeholder Approaches and Home-Grown School Feeding Programs for Improving Quality, Equity and Sustainability of School Meals in Northern Tanzania	The overall aim of this study was to review the enabling environment for home-grown school feeding programs in northern Tanzania, and to identify ways of scaling out feasible programs that will benefit more students and farming communities. Specific objectives were to: • Assess the current policy environment, other influencing factors and capacity to plan and deliver nutritious school meals for s…	In 2003, the New Partnership for Africa’s Development (NEPAD), launched home-grown school feeding (HGSF) in Tanzania supported by WFP and other international organizations (WFP, 2017). HGSF programs have been described as cost-effective school feeding programs using food that is locally grown by smallholder farmers, creating triple win action improving diets, enhancing school attendance, and impr…	Tanzania (Arumeru, Babati)	-interviews -focus groups	-interviews (n=21 (27 participants); representatives of the government departments and NGOs, the head teachers, representatives of farmer groups and extension officers - no numbers reported) -focus groups (n=27 (217 participants); teachers, parents, students)	primary public and private schools; secondary public and private schools; special needs schools	RICH	In Tanzania, school feeding programs have mainly been led by WFP with minimum involvement of the government through the Ministry of Education and Vocational Training (Sanya, 2015). (p.2) The study was conducted in Arumeru and Babati Districts. In Arumeru District, the study focused in Meru District Council (Meru DC) while in Babati District the study covered both Babati Town Council (Babati TC) a…
Schwartzman, 2017	Background and elements of the linkage between the Brazilian school feeding program and family farming	This study analyzes the process of drafting this legislation, focusing on the elements related to the procurement from family farming, through a historical contextualization, and it also presents a graphical representation with the main elements of this linkage: its objectives, target population, actions implemented and expected results. (p.1)	National School Feeding Program (PNAE for its name in Portuguese): Over the last decades, it has been restructured, and one of the recent advances was the approval of the Law 11,947/2009 and its regulations which introduced important changes to the program, including the recognition of school feeding as a strategy for the fulfillment of the human right to adequate food, the extension of school fe…	Brazil	-interviews	-interviews (n=9; representatives of Brazilian National Fund for Education Development (FNDE), of the Ministry of Agrarian Development, of the National Food Company (CONAB) and of Food and Nutrition Security National Council (CONSEA)-no numbers reported)	schools	MID
Shrestha, 2019	School health and nutrition program implementation, impact, and challenges in schools of Nepal: stakeholders' perceptions	Qualitative study to explore (1) the SHN program implementation, (2) its impact, and (3) challenges in Nepal.(p. 2)	The School Health and Nutrition (SHN) program is a cost-effective intervention for resource-poor countries where more schools and teachers are available than health care institutions and workers. SHN is an integral part of the WHO Global School Health Initiative, and the concept of Health-Promoting Schools. In Nepal, the Ministry of Health (MOH) and the Ministry of Education (MOE) jointly endorse…	Nepal (Siraha, Sindhupalchok, Syangja, Kailali, Kathmandu, Lalitpur and Bhaktapur)	-interviews	-interviews (n=32; Ministry of Health (n=3), Ministry of Education (n=2), Aid agency focal person for SHN (n=7), District level focal person for SHN program, education and health office (n=8), teacher, school principal (n=8), local NGO (n=4))	schools	RICH	Indication that Nepal was chosen to look at intervention implementation as part of Health Promoting Schools- in a resource poor context.
Shrestha, 2020	Home-grown school feeding: assessment of a pilot program in Nepal	This study reports on a pilot SMP in which stakeholders contributed to a better design with greater involvement of parents and local farmers and aimed at improving the nutritional quality of midday school meals. The objective of this study is to compare this alternative SMP design against the regular cash-based SMP in terms of program outcomes and effectiveness. We do this using a mixed-methods a…	In Nepal, the school meals program (SMP) is a key strategy of the government to abate malnutrition, as formulated in the School Sector Development Plan (2016–2022) and the National School Health and Nutrition Strategy. The Nepal SMP serves a midday meal to children. In highly food insecure districts it is implemented as food transfers and provides children from pre-primary to grade 8 a ration of …	Nepal (Bardiya, Sindhupalchok)	-focus group discussions -key informant interviews	-focus group discussions (n=82 persons; n=12 groups; government and school staff, parents, cooks, cooperative members, World Food Programme representatives and other stakeholders involved in the pilot program) -key informant interviews (n=28; government and school staff, parents, cooks, cooperative members, World Food Programme representatives and other stakeholders involved in the pilot program)	schools	RICH
Skar, 2015	Lessons learnt from school-based health promotion projects in low- and middle-income countries	The aim of this study was to review experiences of implementing school-based NCDrelated health promotion interventions in low- and middleincome countries, with the objective of highlighting barriers and recommendations for future interventions. (p.1115)	The projects (interventions) under investigation were all part of the World Diabetes Foundation (WDF) project portfolio. These school interventions may have characteristics somewhat specific to projects funded by an external donor focusing on diabetes prevention. Inclusion criteria were projects initiated in the period 2002–2011, addressing health promotion as the main or one of the main activiti…	Kenya, South Africa, Tanzania, West Bank and Gaza, India, Sri Lanka, Cambodia, Marshall Islands, Brazil, Carribean	-web-based questionnaires -in-depth interviews	-web-based questionnaires (n=15, project leaders) -in-depth interviews (n=9, project leaders) (n=17 projects)	schools	RICH	low and middle income countries
Studdert, 2004	Community-based school feeding during Indonesia's economic crisis: implementation, benefits, and sustainability	This paper presents the results of a study of the school-feeding program, its implementation, and its perceived benefits to stakeholders before and during the 1998 economic crisis. (…) The specific objectives of this study were to investigate how the school-feeding program was implemented and how the economic crisis affected implementation; and what the benefits were to the stakeholders involved …	In the 1990s, the Government of Indonesia introduced a national school-feeding program that was planned and funded entirely with government resources. The program was ambitious, with broad goals that targeted children, schools, parents, and the broader village community. (p.156) Implementation of the school-feeding program involved the provision of a mid-morning snack three days a week through th…	Indonesia (West Java, South kalimantan, South Sulawesi, East Nusa Tenggara, West Nusa Tenggara)	-interviews -observations	-interviews (n=78, 172 persons; school principals, teachers, parents, women's association members involved in cooking, village leaders - no numbers reported; schools (n=16)) -observation (n=10 schools; visists were mostly unannounced)	schools	RICH	Pilot program trials were conducted in six provinces in 1991–92. Following evaluation of these trials, national implementation started in 1996 for approximately 2.1 million primary schoolchildren in more than 16,000 schools in villages designated as poor according to the Inpres Desa Tertinggal (IDT) or “Presidential Instruction for Villages Left Behind” program criteria. These criteria identified…
Sulemana, 2013	The challenges and prospects of the school feeding programme in Northern Ghana	This paper therefore aims to provide an overview of the School Feeding Programme in Ghana in order to: assess the implementation of the programme in the Tamale Metropolitan Assembly; collate the views and perception of the various stakeholders on the implementation of the programme; and to make recommendations based on the findings to improve on the implementation of the programme. (p.425)	The School Feeding Programme in Ghana, introduced in 2005. The concept and objective of the school feeding programme in Ghana is to provide children in public primary schools and kindergartens in the poorest areas with one hot, nutritious meal per day, using locally-grown foodstuffs. (p. 426)	Ghana (Tamale Metropolitan Assembly)	-open ended interviews -key informant interviews using semi-structured questionnaires -focus group discussions -observations	-interviews (n=120; teachers, heads of schools, pupils, community members, desk officers of school feeding programme, matrons, and cooks) -focus group discussions (n=3 groups, farmers)	primary schools	MID	location chosen to capture urban, rural, and peri-urban areas
Villiers, 2015	Implementation of the HealthKick intervention in primary schools in low-income settings in the Western Cape Province, South Africa a process evaluation	The aim of the present study is to describe the implementation of the HealthKicks programme, and identify some of the barriers that may have influenced the process. (p. 2)	The HealthKicks intervention was developed based on the intervention mapping approach. Prior to implementation, preparation sessions with staff of schools were done to identify specific action areas. A champion (teacher) was identified at each school to liaise with the project team. The following intervention package toolkit was given: -educator manual -physical activity resources (ex. skipping r…	South Africa (Western Cape Province)	-focus group -semi-structured interviews	-focus group (school staff at each school) -semi-structured interviews (principals, school staff involved with the school nutrition programme, tuck shops and vegetable gardens)	schools	MID
Yuvaraj, 2019	Assessment of the WHO Health Promoting Schools Framework among schools in selected villages of rural Puducherry, South India - a mixed method study	The Global School Health Initiative was launched by World Health Organisation (WHO) in 1995, which aimed to mobilise and strengthen health promotion and education activities at the local, regional, national and global levels. All members of the school community in a Health Promoting School (HPS), work together to provide students with positive experiences and structures that promote and protect t…	This study was aimed to assess and explore the implementation of the WHO health promotion framework in schools of selected villages in rural Puducherry, South India.(p.2)	India (Puducherry: Ramanathapuram, Thondamanatham, Pillaiyarkuppam and Thuthipet)	-in depth interviews	-in depth interviews (n=4; primary school teachers (n=2); secondary school teacher (n=1); secondary school principal (n=1))	primary, secondary schools	MID
