# Supplementary material for: Barriers and facilitators to implementation of nutrition-related actions in school settings in low- and middle-income countries (LMICs): a qualitative systematic review using the Consolidated Framework for Implementation Research (CFIR)
Source: Implement Sci Commun. 2023 Jun 27;4:73. doi: 10.1186/s43058-023-00454-y (PMC10294384; doi:10.1186/s43058-023-00454-y)
Supplement: Supplementary file 6 — Additional file 6. Quality assessments. [file 43058_2023_454_MOESM6_ESM.xlsx]

## Sheet: Sheet1
	Azizan, 2021: Facilitators and Barriers to Implementing Healthy School Canteen Intervention among Malysian Adolescents: A Qualitative Study	Beesley, 2013: Cookie cutter cooperatives in the KwaZulu-Natal school nutrition programme	Chavez, 2020: Process Evaluation of a School-Based Program Aimed at Preventing Obesity in Adolescents from Lima and Callao, Peru	Fernandes, 2016: Enhancing Linkages Between Healthy Diets, Local Agriculture, and Sustainable Food Systems: The School Meals Planner Package in Ghana	Obeng, 2016: Teachers' Strategies in Implementing Health Education Activities in Early Years Classrooms in Cape Coast (Ghana)	Villiers, 2015: Implementation of the HealthKick intervention in primary schools in low-income settings in the Western Cape Province, South Africa: a process evaluation	Essuman, 2013: School feeding and educational access in rural Ghana: Is poor targeting and delivery limiting impact?	Girona, 2018: Factors underlying compliance with a healthy snacking initiative in the school environment: accounts of school principals in Montevideo (Uruguay)	Iddrisu, 2017: Improving school feeding through participation: should the teacher be actively involved?	Gaglianone, 2006: Nutrition education in public elementary schools of Sao Paulo, Brazil: The reducing risks of illness and death in adulthood project	Jensen, 2021: Implementation of a regulatory food policy to reduce availability of energy-dense foods in Costa Rican high schools	Mafugu, 2021: Challenges encountered in a South African school nutrition programme	Phaitrakoon, 2014: The diamond level health promoting schools (DLHPS) program for reduced child obesity in Thailand: lessons learned from interviews and focus groups	Rachman, 2020: Barriers of Implementing a Nutrition Education Program for Adolescents in Rural Indonesian Schools	Qian, 2019: Effects of a comprehensive nutrition education programme to change grade 4 primary-school students’ eating behaviours in China	Qila, 2014: Implementing National School Nutrition Programme (NSNP): How Involved are the Stakeholders?	Reeve, 2018: Implementation lessons for school food policies and marketing restrictions in the Philippines: a qualitative policy analysis	Reeve, 2021: Identifying opportunities to strengthen school food environments in the Pacific: a case study in Samoa	Shrestha, 2019: School health and nutrition program implementation, impact, and challenges in schools of Nepal: stakeholders' perceptions	Shrestha, 2020: Home-grown school feeding: assessment of a pilot program in Nepal	Skar, 2015: Lessons learnt from school-based health promotion projects in low- and middle-income countries	Sulemana, 2013: The challenges and prospects of the school feeding programme in Northern Ghana	Mawela, 2018: Management of school nutrition programmes to improve environmental justice in schools: a South African case study	Merida Rios, 2019: Promoting fruit, vegetable and simple water consumption among mothers and teachers of preschool children: an Intervention Mapping initiative	Cervato-Mancuso, 2013: School feeding programs' role in forming eating habits	de Fatima Vilela, 2019: Implementation of the national school nourishment program in the Brazilian Federal institution of Education of Bahia State	Ferreira, 2019: Perception of the operating agents about the Brazilian National School Feeding Program	Mohanty, 2014: Practice of Mid Day Meal scheme at elementary education level: a case study of a rural elementary school	Moise, 2011: Limiting the consumption of sugar sweetened beverages in Mexico's obesogenic environment: a qualitative policy review and stakeholder analysis	Moraes, 2018: Health in School Program in elementary municipal and state education institutions	Mossmann, 2017: Interface between family farming and school feeding: Barriers and coping mechanisms from the perspective of different social actors in Southern Brazil	Rocha, 2018: Analysis of the national school feeding program in the municipality of Vicosa, state of Minas Gerais	Roothaert, 2021: Policies, Multi-Stakeholder Approaches and Home-Grown School Feeding Programs for Improving Quality, Equity and Sustainability of School Meals in Northern Tanzania	Schwartzman, 2017: Background and elements of the linkage between the Brazilian school feeding program and family farming	Studdert, 2004: Community-based school feeding during Indonesia's economic crisis: implementation, benefits, and sustainability	Yuvaraj, 2019: Assessment of the WHO Health Promoting Schools Framework among schools in selected villages of rural Puducherry, South India - a mixed method study
1. Was there a clear statement of aims of the research? Hints: -what was the goal of the research -why it was thought important -relevance	Yes	Yes	Yes	Yes (overall aim is stated, but could be made more clear and concise)	Yes	Yes	Yes	Yes	Yes	Yes	Yes	Yes	Yes	Yes	Yes	Yes	Yes	Yes	Yes	Yes	Yes	Yes	Yes	Yes	Yes	Yes	Yes	Yes	Yes	Yes	Yes	Yes	Yes	Yes	Yes	Yes
2. Is a qualitative methodology appropriate? Hints: -If the research seems to interpret or illuminate the actions and/or subjective experiences of research participants -Is qualitative research the right methodology for addressing the research goal	Yes	Yes	Yes (mixed methods study, with qualitative method where appropriate)	Yes	Yes	Yes	Yes	Yes (although it is a mixed method study)	Yes	Yes	Yes	Yes (although it is a mixed methods study)	Yes	Yes	Yes (focus on implementation is only marginal - through observation, which is adequate in any case)	Yes	Yes	Yes	Yes	Yes	Yes	Yes	Yes	Yes	Yes	Yes	Yes	Yes	Yes	Yes	Yes	Yes	Yes	Yes	Yes	Yes
3. Was the research design appropriate to address the aims of the research? Hints: -If the researcher has justified the research design (eg. Have they discussed how they decided which method to use)	Yes	Yes (was appropriate but not discussed how it was decided)	Yes	Yes (the design seems to be appropriate, but there is no discussion around it)	Yes (however, although it is mentioned that either open ended questionnaires or interviews were done, and details are given about the study design, procedures, coding, analysis, theory- it is not clarified which method was used at what point - baseline/6 months after the workshop)	Yes	Yes	Yes	Yes (although there seems to be a large qualitative interview sample, with the aim to achieve some kind of representativity)	Yes (however, it is very hard to discern the methods for the impact evaluation, from those of the implementation evaluation)	Yes	Yes	Yes	Yes	Yes (however, additional methods could be used to explore implementation further- interviews, focus groups)	Yes	Yes	Yes	Yes	Yes	Yes	Yes	Yes	Yes	Yes	Yes	Yes	Yes	Yes	Yes	Yes	Yes	Yes	Yes	Yes	Yes
4. Was the recruitment strategy appropriate to the aims of the research? Hints: -If the researcher has explained how the participants were selected -If they explained why the participants they selected were the most appropriate to provide access to the type of knowledge sought by the study -If there are any discussions around recruitment (eg. why some people chose not to take part)	Yes	Yes	Yes	Yes	Yes	Yes	Yes	Yes	Yes	Yes	Yes	Yes	Yes	Yes	Yes	Yes	Yes	Yes	Yes	Yes	Yes	Yes (based on the target groups of the study that are listed- recruitment is not discussed)	Yes	No (recruitment strategy is not discussed)	Yes	Yes	Yes	Yes	Yes	Yes (it describes the sample, and why they were chosen, as well as location, however, does not discuss recruitment)	Yes	Yes	Yes	Yes	Yes	Yes (followed after a key informant interviews and cross sectional survey- however, not discussed in any detail)
5. Was the data collected in a way that addressed the research issue? Hints: -If the setting for the data collection was justified -If it is clear how data were collected (eg. Focus groups, semi-structured interviews etc) -If the researcher has justified the methods chosen -If the researcher has made the methods explicit (ex. interview method, is there an indication of how interviews were conduct…	Yes	Yes	Yes	Yes	Yes	Yes	Yes (although notes were taken rather than recordings of interviews- this was justified however)	Yes	Yes	Yes	Yes	Yes	Yes	Yes	Yes	Yes	Yes	Yes	Yes	Yes	Yes	Yes (however, very poor description of the details of the methods- observation is mentioned in the findings, but no mention about observation as a method in the methods section)	Yes	Yes	Yes	Yes	Yes	Yes (however, numbers reported- of interviews or focus groups)	Yes	Yes	Yes	Yes	Yes	Yes	Yes	Yes
6. Has the relationship between researcher and participants been adequately considered? Hints: -If the researcher critically examined their own role, potential bias and influence a) formulation of the research questions b) data collection, including sample recruitment and choice of location -How the researcher responded to events during the study and whether they considered the implications of an…	Yes - although not very thoroughly, but this is typical for these types of studies: it was stated that those conducting the interviews, focus groups were trained for it.	No	No	No	Yes - trust building between researchers and participants is discussed	Yes (to an extent - ' Team members served as both implementers and researchers as available resources did not allow for two teams. Although this could be considered a limiting factor, only two team members conducted all interviews and focus groups and an administrative person kept record of all intervention activities. A good rapport between school staff and the research team allowed for a free f…	No (however- taking notes rather than recordings of interviews- was done so as not to be intrusive to participants)	No	No (although it was state 'Most of the interview process was in the form of a conversation due to the relationship established with various respondents.' p.145; it was also stated that 'Due to the nature of the research topic, the target group were not forthcoming with the right information. The reason has been that the school feeding programme has a lot of political interference which is an area…	No	No	No (however, the following is stated: For ethical considerations, the researcher introduced himself to the respondents and participants and clarified the purpose of the study. Research respondents participated voluntarily and signed informed consent forms before the data collection process ensued. Respondents and participants were informed that they were free to withdraw any time from participati…	No	No	No	No	No	Yes (comparative other studies where little to no reference is made in regard to the profile of the interviewer/researcher, here we have- The researcher conducting the interviews was known to many health informants as a former public health policy advisor with a strong understanding of the policy context. p.3)	No	No (it is only mentioned that researcher has experience with qualitative methods)	No	No	No	No	No	No	No	No	Yes (however, very limited- stated that the interviewer- first author, did not have any working relationship with the respondents)	No	No	No	No	No	No	No
7. Have ethical issues been taken into consideration? Hints: -If there are sufficient details of how the research was explained to participants for the reader to assess whether ethical standards were maintained -If the researcher has discussed issues raised by the study (eg. issues around informed consent or confidentiality or how they have handled teh effects of the study on the participants dur…	Yes, ethical approval by e Medical Ethics Committee University of Malaya Medical Centre, reference number 2018214-6029 (MREC ID). Written consent provided by all participants (and/or parents and guardians)	No	Yes (ethical approval from Institutional Review Board of the Wonju Campus of Yonsei University (IRB 1041849-201909-SB-134-02)); informed consent for adults, written consent by guardian for children	No	Yes (Institutional Review Board of first author)	Yes (Ethical approval for this study was obtained from the Human Research Ethics Committee in the Faculty of Health Sciences, University of Cape Town (HREC REF: 486/2005).)	No (no official ethical review and approval is reported, it is stated that 'Following the sampling process, access was negotiated with the interviewees.' p.257)	Yes (This study was conducted according to the guidelines laid down in the Declaration of Helsinki and all procedures involving human subjects were approved by the Ethics Committee of the School of Chemistry of Universidad de la República (Uruguay). Written informed consent was obtained from all participants and formally recorded.) (p. 736)	No	Yes (The Research Ethics Committee of the Universidade Federal de São Paulo approved the RRIDA Project p.312)	Yes (approval by Bioethics Committee of the University of Costa Rica)	Yes (An ethical clearance certificate number MAP111SMAF01 was obtained from the University of Fort Hare.)	Yes (Ethical approved was obtained from the Research Ethics Committee, Faculty of Public Health, Mahidol University, Bangkok.)	Yes (The research protocol was approved by the Health Research Ethics Committee of the University of Indonesia and Cipto Mangunkusumo Hospital (reference No. 451/UN2.F1/ETIK/2017))	Yes (The China Center for Health Education (CCHE), the provincial bureau of health and the city bureaus of health and education all approved the project; The Institutional Review Board of the University of Nebraska–Lincoln reviewed and approved the analysis of the de-identified data (IRB approval number 20151215742EX).	Yes (however, no ethical approval. The following statement is found under Ethical Issues: All the ethical considerations were observed and adhered to by the researcher in this study. Ethics are defined as a set of widely accepted moral principles that offer rules for and behavioural expectations of the most correct conduct towards experimental subjects and respondents, employers, sponsors, other …	Yes (This study received ethical approval from both the Human Ethics Advisory Group at Deakin’s Faculty of Health (approval HEAG-H47/2016) and the Philippines National Ethics Committee with the Philippines Council for Health Research and Development (NEC Code 2016–002-Reeve-Healthy Food and Beverages))	Yes (Ethical approval was granted from Deakin University Human Ethics Advisory Group (HEAG-H 185_2016) and Samoa’s Health Research Committee’. Approval was also gained from the CEO of Samoa’s Ministry of Education, Sports and Culture. Written informed consent to participate was provided by all study participants.)	Yes (approval by The Research Ethics Committee of the University of Tokyo and the Nepal Health Research Council (NHRC))	Yes (This study was approved by the Nepal Health Research Council Ethical Review Board under Reg. No. 350/2017. The District Education Office of each district also approved the study. All respondents were informed that their participation was voluntary and they could withdraw from the study at any time. They were also ensured of data confidentiality and anonymity. For the qualitative part of the …	Yes (The study was approved by the WDF secretariat and according to the Danish Biomedical Research Ethics committee, this study was exempt from ethical approval as it was a questionnaire and interview study without the use of human biological material.)	No	Yes (received ethical clearance from the University of South Africa (2017/03/1590158024/1/1mc) and permission from the Provincial Department of Education. Participants provided written consent and issues of confidentiality and anonymity were dealt with.)	Yes (Project was approved by the Ethics and Research Committee of the National Institute of Public Health in Mexico (No. 1259). Obtained prior informed consent from the teachers, school executives and parents who participated in the study.)	Yes (submitted and approved by the Research Ethics Committee of the School of Public Health at University of São Paulo.)	No	Yes (The study is in line with the Resolution 466 of December 12, 2012. This study was approved by the Research Ethics Committee of the Universidade Federal Fluminense (CAAE 3620.0.000.258-10).)	No	Yes (Research Review Board and the Ethics Committee at Mexico’s National Institute of Public Health reviewed and approved our protocol in September 2009.)	Yes (The survey was approved according to CEP Opinion No. 1.134.653.)	Yes (The Ethics Committee for Research Involving Human Subjects approved this study (Opinion n. 1,207,443).)	Yes (This study was approved by the Research Ethics Committee with Human Beings of the Universidade Federal de Viçosa (Process 663.171/2014).)	Yes (This study was approved by World Vegetable Center’s (WorldVeg) Institutional Bio-safety and Research Ethics Committee (IBREC) on 2 November 2018. Permission to conduct the study was obtained from Local Government Authorities (LGAs))	Yes (The study was approved by the Institutional Review Board of the School of Public Health, University of São Paulo, case review 2310.)	No	No
8. Theoretical framework (Malterud, 2001) -Are the perspectives and ideas used for data interpretation presented? -Is the framework adequite, in view of the aim of the study? -Does the author account for the role given to the theoretical framework during analysis?	Yes, the framework for development and evaluation of complex intervention by the UK Medical Research Council (MRC) was adapated for the intervention	No	Yes (Steckler and Linnan, 2002; Hasson, 2010)	Yes (Galloway, 2010)	Yes (Banduar, 1977, Social Learning Theory; Van Maanen, 1988, impressionism)	Intervention Mapping	No	No	No (although some literature on the role and importance of teachers is referenced)	Yes (Social Cognitive Theory, Piaget's Theory)	Yes (RE-AIM framework)	No	No	Yes (Participatory Action Research)	No (although it is mentioned that Health Promoting Schools are based on Bandura)	Yes (Participative Leadership, O’ Connor and White, (2011))	Yes ( Walt and Gilson’s ‘Health Policy Analysis Triangle’)	Yes (Health Policy Analysis Triangle)	Yes (Policy Implementation Assessment Tool - for interview protocol design, Hardee et al., 2012, USAID conceptual framework - for data analysis)	No	No	No	No	Yes (Intervention Mapping)	No	No	No	No	No	No	Yes (study proposed to construct an interdisciplinary perspective from the notion of vulnerability, combining approaches from the fields of sociology and health. (p.330))	No	No	No	No	No
9. Was the data analysis sufficiently rigorous? Hints: -If there is an in-depth description of the analysis process -If thematic analysis is used. If so, is it clear how the categories/themes were derived from the data -Whether the researcher explains how the data presented were selected from the original sample to demonstrate the analysis process -If sufficient data are presented to support the …	Yes	Yes (analysis looks well done-as the themes are relevant to answering the research question, however, no clear indications as to the process that led to the results)	Yes	No	Yes	Yes (although number of interviews, focus groups were not reported)	Yes (the process is described, however, notes were taken rather than recordings of interviews)	Yes	Yes	No (qualitative analysis was not discussed)	Yes	Yes (thematic analysis)	Yes (references to content analysis)	Yes (thematic analysis)	No (no information provided on analysis of observation data)	Yes	Yes	Yes	Yes	Yes	Yes	No (no information on how the data was analyzed)	Yes (thematic analysis, Braun and Clarke)	Yes (although based on 2 interviews)	Yes (with some reservations - as there is no indication of what kind of analysis was done. A methods reference is made to a source that cannot be checked, as it is in Portuguese)	No (there was no discussion of the analysis)	Yes (some discussion on the data analysis process- narrative content analysis of qualitative answers to a questionnaire)	Yes (although minimal information given - data were reported qualitatively with thick description)	Yes (reference to thematic and content analysis)	Yes (thematic analysis is referenced)	Yes	Yes (content analysis)	No (no description of data analysis, except that the recordings of interviews were transcribed)	Yes (although analysis steps are described, it is poor-answers to interview questions are summarized, and categorized based on the topic of the questions)	Yes (however, very briefly, and not precise: All interviews were transcribed and analyzed for key emergent themes. Cases were contrasted across sites and across informant groups. Multiple passes were made through the interview and observation data to clarify and refine findings as they developed., p.159)	Yes (some discussion of analysis, but very poor: The participant’s statements were taken as the unit of analysis. Coding was done using both an inductive and a deductive approach. Descriptive manual of content analysis was done to derive the categories and themes. Data collected were validated by the principal investigator. These were reviewed by other investigators to reduce subjective interpret…
10. Is there a clear statement of findings? Hints: -If the findings are explicit -If there is adequate discussion of the evidence both for and againts the researcher's arguments -If the researcher has discussed the credibility of their findings (eg. triangulation, respondent validation, more than one analyist) -If the findings are discussed in relation to the original research question	Yes	Yes	Yes	Yes (but it is more reporting some information gotten from the monitoring reports, feedback, not clear if any analysis was undetaken)	Yes	Yes	Yes	Yes	Yes	Yes	Yes	Yes	Yes	Yes	Yes	Yes (however, intertwined with reference to literature)	Yes	Yes	Yes	Yes	Yes	Yes (however, just a numbered compilation of findings)	Yes	Yes	Yes	Yes (however, findings are intertwined with literature, and documents- it is not clear what is based on document analysis, what is simply reporting on other literature)	Yes	Yes	Yes	Yes (although themes are presented through quotes of respondents, and then somewhat discussed as a whole in the results and discussion)	Yes (although results are presented together with the dicussion and related to existing literature)	Yes	Yes (although intertwined with literature review- not always clear what are primary findings)	Yes (although results and discussion are presented together)	Yes	Yes (although it is very difficult to understand the qualitative findings- there is no rich description, or even basic elaboration)
11. How valuable is the research? Hints: -If the researcher discusses the contribution the study makes to existing knowledge or understanding (eg. Do they consider the findings in relation to current practice or policy, or relevant research-based literature) -If they identify new areas where research is necessary -If the researchers have discussed whether or how the findings can be transferred to…	Findings are discussed with references to relevant research.	Research is valuable and links well with existing literature. However, there are some clear issues such as lack of ethical approval, no clear table of the overall characteristics of the sample of interviewees, and no discussion as to what was the process of analysis that lead to the different themes (aside from a clear link to the topic of the reserach questions)	The research is a valuable contribution, as it provides a process evaluation, mixed study, which if often lacking. It links well with existing research.	The overall design of the intervention is interesting, as well as some of the feedback from the monitoring reports. But it reads more as a report in itself, rather than an academic paper. There are no links between literature and any of the findings of the paper.	The research is valuable, as it gives some insight into the situation and needs of preschool teachers. Relates somewhat to existing literature.	The results are discussed in context of other research	The discussion relates the findings to other literature well.	Discussion relates findings with existing literature (in particular from Australia) well.	Although there is a thorough overview of relevant literature at the start of the paper, findings are not contrasted against it.	Some literature was referenced.	Discussion contrasts findings with existing literature across multiple countries well.	A comprehensive overview of evaluations of similar programs in Africa and South America	Some discussion alongside relevant literature	Findings discussed against existing literature	Relates findings to existing literature	Relates findings to existing literature	Very well structured and rich discussion- results contrasted against existing evidence well.	Yes, very well structured discussion, rich and relates to existing literature very well.	Well structured discussion, findings related to relevant literature	Discussion relates findings to some existing literature	Findings are discussed against existing literature	The paper gives a good description of the feeding programme in Ghana, and some background information, the method overall is well chosen - however, the analysis seems poor, and there is very limited discussion of findings	Relevant topic, good design, and important findings for the field, however, limited discussion alongside other research	Interesting for the use of IM, but not very rich in regard to barriers and facilitators to implementation. Some discussion alongside other literature	The research is valuable, concerning an important program, links well with issues of implementation, acceptability of such programs	Research is valuable to the particular program, and could be of use in regard to possible barriers and facilitators experienced by similar programs.	Important to the particular case study	Useful for the case study (mid day meal in India)	Good contribution to the field, related to situation and literature globally.	Very interesting study discussing intersectorality (ministry of health, education) - which is a relevant but rare topic in regard to preventive measures in schools.	Good description of the case study, well contextualized	Valuable contribution in regard to the particular case study, relates to other literature (in regard to same program)	Good description of the school meal system in Tanzania	Valuable contribution in particular in regard to tracing the historical contexts of a policy	Although the study is designed well and thoroughly, and the findings can have wide relevance- no other literature is referenced under the discussion.	Interesting case study of WHO Health Promoting Schools framework in India- however, not discussed against existing literature at all.
12. References (Malterud, 2001) -Are important and specific sources in the field covered, and have they been appropriately presented and applied in the text?	Yes	Yes in regard to existing research on cooperatives in particular. Other relevant literature may be lacking.	Yes	No	Yes (some theories, and methods)	Yes (ex. IM)	Yes (ex. Sen)	Yes (on methods- content analysis, some on other relevant literature, focus on Austrialian based findings)	Yes (on role of teachers in particular)	Yes (Social Cognitive Theory, Piaget's Theory)	Yes	Yes (topical literature rather than theory)	Yes (although not all familiar to reviewer)	Yes	Yes (although not all familiar to reviewer)	Yes	Yes (methods - ex. Richie, and topical)	Yes (ex. Public policy - Sabatier, Howlett)	Yes	Yes	Yes (interviews- Kvale, topical)	No	Yes (some, ex. Braun, Clarke for methods, but limited)	Yes (ex. IM)	Yes (although not very rich - reference to Sullivan and Birch, 1994 for ex.)	Yes (References mainly linked to the particular program)	Yes (Relevant to the case study)	No (only 7 references, all linked to mid day meal in India)	Yes	Yes (All from the case study country)	Yes (as relevant to the case study)	Yes (mainly linked to case study)	Yes	Yes (however, all linked to particular case study)	Yes (limited, but some, relevant to the topic of school feeding)	Yes (some references in regard to the HPS framework given, however, very few, only for the purpose of introduction- no references beyond COREQ in methods, no references beyond one on HPS framework in the discussion)
