# Supplementary material for: Barriers and facilitators to implementation of nutrition-related actions in school settings in low- and middle-income countries (LMICs): a qualitative systematic review using the Consolidated Framework for Implementation Research (CFIR)
Source: Implement Sci Commun. 2023 Jun 27;4:73. doi: 10.1186/s43058-023-00454-y (PMC10294384; doi:10.1186/s43058-023-00454-y)
Supplement: Supplementary file 7 — Additional file 7. Constructs by study. [file 43058_2023_454_MOESM7_ESM.xlsx]

## Sheet: Sheet1
	Azizan, 2021: Facilitators and Barriers to Implementing Healthy School Canteen Intervention among Malaysian Adolescents: A Qualitative Study	Beesley, 2013: Cookie cutter cooperatives in the KwaZulu-Natal school nutrition programme	Cervato-Mancuso, 2013: School feeding programs' role in forming eating habits	Chavez, 2020: Process Evaluation of a School-Based Program Aimed at Preventing Obesity in Adolescents from Lima and Callao, Peru	de Fatima Vilela, 2019: Implementation of the national school nourishment program in the Brazilian Federal institution of Education of Bahia State	Essuman, 2013: School feeding and educational access in rural Ghana: Is poor targeting and delivery limiting impact?	Fernandes, 2016: Enhancing Linkages Between Healthy Diets, Local Agriculture, and Sustainable Food Systems: The School Meals Planner Package in Ghana	Ferreira, 2019: Perception of the operating agents about the Brazilian National School Feeding Program	Gaglianone, 2006: Nutrition education in public elementary schools of Sao Paulo, Brazil: The reducing risks of illness and death in adulthood project	Girona, 2018: Factors underlying compliance with a healthy snacking initiative in the school environment: accounts of school principals in Montevideo (Uruguay)	Iddrisu, 2017: Improving school feeding through participation: should the teacher be actively involved?	Jensen, 2021: Implementation of a regulatory food policy to reduce availability of energy-dense foods in Costa Rican high schools	Mafugu, 2021: Challenges encountered in a South African school nutrition programme	Mawela, 2018: Management of school nutrition programmes to improve environmental justice in schools: a South African case study	Merida Rios, 2019: Promoting fruit, vegetable and simple water consumption among mothers and teachers of preschool children: an Intervention Mapping initiative	Mohanty, 2014: Practice of Mid Day Meal scheme at elementary education level: a case study of a rural elementary school	Moise, 2011: Limiting the consumption of sugar sweetened beverages in Mexico's obesogenic environment: a qualitative policy review and stakeholder analysis	Moraes, 2018: Health in School Program in elementary municipal and state education institutions	Mossmann, 2017: Interface between family farming and school feeding: Barriers and coping mechanisms from the perspective of different social actors in Southern Brazil	Obeng, 2016: Teachers' Strategies in Implementing Health Education Activities in Early Years Classrooms in Cape Coast (Ghana)	Phaitrakoon, 2014: The diamond level health promoting schools (DLHPS) program for reduced child obesity in Thailand: lessons learned from interviews and focus groups	Qian, 2019: Effects of a comprehensive nutrition education programme to change grade 4 primary-school students’ eating behaviours in China	Qila, 2014: Implementing National School Nutrition Programme (NSNP): How Involved are the Stakeholders?	Rachman, 2020: Barriers of Implementing a Nutrition Education Program for Adolescents in Rural Indonesian Schools	Reeve, 2018: Implementation lessons for school food policies and marketing restrictions in the Philippines: a qualitative policy analysis	Reeve, 2021: Identifying opportunities to strengthen school food environments in the Pacific: a case study in Samoa	Rocha, 2018: Analysis of the national school feeding program in the municipality of Vicosa, state of Minas Gerais	Roothaert, 2021: Policies, Multi-Stakeholder Approaches and Home-Grown School Feeding Programs for Improving Quality, Equity and Sustainability of School Meals in Northern Tanzania	Schwartzman, 2017: Background and elements of the linkage between the Brazilian school feeding program and family farming	Shrestha, 2019: School health and nutrition program implementation, impact, and challenges in schools of Nepal: stakeholders' perceptions	Shrestha, 2020: Home-grown school feeding: assessment of a pilot program in Nepal	Skar, 2015: Lessons learnt from school-based health promotion projects in low- and middle-income countries	Studdert, 2004: Community-based school feeding during Indonesia's economic crisis: implementation, benefits, and sustainability	Sulemana, 2013: The challenges and prospects of the school feeding programme in Northern Ghana	Villiers, 2015: Implementation of the HealthKick intervention in primary schools in low-income settings in the Western Cape Province, South Africa: a process evaluation	Yuvaraj, 2019: Assessment of the WHO Health Promoting Schools Framework among schools in selected villages of rural Puducherry, South India - a mixed method study	Total
Intervention characteristics
Intervention source																																					2
Evidence Strength and Quality																																					2
Relative Advantage
Adaptability																																					4
Trialability
Complexity																																					11
Design Quality and Packaging																																					20
Cost																																					12
Outer setting
Resources of those served by the organization																																					13
Cosmopolitanism																																					18
Peer Pressure																																					7
External Policy and Incentives																																					14
Inner setting
Structural characteristics																																					16
Networks and communications																																					3
Culture
Implementation Climate																																					15
Readiness for implementation																																					28
Characteristics of individuals
Knowledge, beliefs about the intervention																																					20
Self-efficacy																																					2
Individual stage of change																																					1
Individual identification with organization
Other personal attributes																																					4
Process
Planning																																					4
Engaging																																					34
Executing																																					12
Reflecting and evaluating																																					7
